# Supplementary material for: Sleep-promoting neurons remodel their response properties to calibrate sleep drive with environmental demands
Source: PLoS Biol. 2022 Sep 29;20(9):e3001797. doi: 10.1371/journal.pbio.3001797 (PMC9521806; doi:10.1371/journal.pbio.3001797)
Supplement: S1 Data — (XLSX) [file pbio.3001797.s012.xlsx]

## Sheet: Figure 1b
time	1	2	3	4	5	6	7	8	9	10	11	12	13	14	15	16	17	18	19	20	21	22	23	24
23E10>TrpA1 22	7	25	56	47	42	28	41	49	41	20	40	58	59	58	60	56	59	59	58	60	60	59	58	59
23E10>TrpA1 22	10	19	23	31	20	27	8	22	12	10	0	0	0	6	30	34	34	27	32	51	38	59	42	53
23E10>TrpA1 22	0	10	12	27	9	29	40	23	28	11	0	0	11	49	48	38	48	51	25	41	51	57	43	60
23E10>TrpA1 22	10	0	5	10	29	36	45	8	37	13	21	0	34	58	58	56	59	52	53	60	48	59	43	60
23E10>TrpA1 22	12	0	7	0	0	6	26	5	0	0	0	2	55	60	60	59	59	58	60	60	60	59	58	52
23E10>TrpA1 22	25	39	32	47	38	27	37	24	36	1	20	6	40	57	50	57	44	7	60	60	43	56	42	40
23E10>TrpA1 22	5	0	0	0	0	5	25	9	2	10	0	0	24	47	49	48	48	7	47	50	50	42	27	60
23E10>TrpA1 22	5	8	45	39	52	2	0	15	5	0	5	25	15	31	44	48	25	29	50	49	50	44	30	40
23E10>TrpA1 22	30	0	1	15	10	19	41	7	29	8	12	0	35	52	54	53	48	22	41	58	60	58	11	40
23E10>TrpA1 22	5	11	14	17	29	18	20	21	6	0	0	12	60	55	51	55	56	59	59	52	55	59	44	50
23E10>TrpA1 22	5	0	19	33	23	34	31	36	18	11	5	0	45	60	56	58	56	57	59	60	57	52	55	55
23E10>TrpA1 22	0	6	1	13	0	25	32	29	17	24	19	0	42	58	30	59	20	49	60	23	37	57	60	60
23E10>TrpA1 22	11	5	8	23	29	13	32	16	13	21	0	0	46	49	56	44	59	55	49	53	57	59	60	60
23E10>TrpA1 31	8	10	44	47	55	60	54	25	0	13	23	3	46	60	54	57	53	59	59	60	60	54	52	60
23E10>TrpA1 31	0	0	31	46	46	43	36	23	0	0	0	0	29	44	49	38	46	42	30	58	34	49	58	58
23E10>TrpA1 31	5	21	48	44	55	59	57	25	0	13	0	0	31	58	59	60	45	53	40	57	41	60	59	58
23E10>TrpA1 31	0	14	60	60	60	60	60	25	0	0	26	0	46	59	58	58	58	54	58	58	56	60	44	51
23E10>TrpA1 31	0	26	57	57	60	60	60	26	0	0	0	0	35	59	59	60	58	60	54	60	59	59	59	60
23E10>TrpA1 31	12	6	29	21	30	37	57	23	0	8	2	3	46	58	59	60	59	44	37	50	60	36	52	48
23E10>TrpA1 31	0	40	56	46	56	59	58	22	0	0	7	0	42	36	50	60	40	55	53	50	60	60	41	57
23E10>TrpA1 31	20	13	44	50	51	58	55	25	7	9	5	4	27	40	32	48	55	59	45	59	35	60	58	40
23E10>TrpA1 31	16	40	51	54	56	57	58	24	0	8	0	0	45	53	57	51	54	58	46	17	54	13	13	56
23E10>TrpA1 31	0	20	52	60	60	55	58	22	5	0	0	0	52	56	58	55	55	60	56	55	60	60	56	60
23E10>TrpA1 31	0	24	57	57	60	55	60	26	5	5	0	0	43	53	60	58	52	57	60	49	44	56	39	60
23E10>TrpA1 31	12	0	47	36	60	53	60	25	0	0	0	0	54	60	58	58	60	60	57	56	59	60	60	59
23E10>TrpA1 31	24	0	23	46	36	48	49	26	0	6	5	16	55	58	52	37	25	48	53	48	57	57	60	60

## Sheet: Figure 1c
23E10>TrpA1
22°C	31°C
239	270
128	202
127	284
125	314
39	320
220	180
30	315
146	271
86	316
109	305
140	313
77	256
110	202

## Sheet: Figure 1e,f
DA	DA	DA	AstA	AstA	AstA	AstA	AstA	AstA	AstA
4.08848	4.13558	5.06851	-1.40774	3.49406	-2.57731	1.7861	-3.98293	-0.222516	4.78261
4.266	2.50667	1.66741	0.256321	0.060068	2.92176	-1.52895	1.42919	1.34216	3.32452
3.56843	3.50529	3.34042	0.085262	3.8894	1.10157	-0.566136	-2.15713	-0.0485574	1.79482
2.53738	1.57253	1.77535	-0.408462	0.944539	1.73611	1.62111	3.66711	-0.947577	6.68301
1.33009	2.49211	2.79692	-0.461203	-0.67431	0.535881	0.0959614	-0.69882	1.88761	1.79614
1.56466	0.571444	1.32498	-5.41188	-5.55982	-5.60754	1.68298	1.77048	0.984348	0.498548
0.182199	0.514872	-0.0416934	4.94289	2.43007	1.32894	-0.180292	-0.375561	-0.651282	-4.68962
-0.0336899	-0.33613	0.244493	5.80921	6.1654	0.49404	-0.0344917	0.888282	-1.44517	2.69477
-0.885014	-0.469186	-0.131217	-4.01594	2.68452	2.79289	-3.40781	2.03192	0.491939	1.59863
1.05069	0.610803	1.24225	-0.863081	-5.04587	0.455785	1.84365	-3.61631	-1.26744	-1.89847
6.52281	6.05978	4.43506	-0.231588	2.73187	-1.93392	-4.64759	-9.963	-5.63596	-3.12073
9.41413	10.9121	6.93046	-8.10811	-1.86379	-6.53641	-11.7412	-5.54856	-15.7962	-10.9459
11.4704	14.4143	10.7544	-13.3875	-12.2625	-11.4975	-18.7715	-6.14528	-19.8937	-20.0349
8.50067	14.3651	10.4772	-18.3414	-9.82173	-9.16544	-22.8657	-13.3965	-24.5451	-13.048
8.34707	15.4695	9.94365	-14.7032	-14.374	-14.357	-20.071	-13.117	-19.2848	-7.75426
7.34762	16.2183	8.12719	-14.7636	-13.3353	-12.522	-19.9257	-5.56316	-21.3245	-9.57671
7.08228	15.6269	6.61034	-10.8338	-4.65121	-17.7925	-21.719	-9.3783	-20.3236	-11.4193
5.95703	16.8514	7.73617	-12.4574	-9.69807	-14.8111	-19.1027	-2.41858	-17.6433	-4.05637
6.10037	17.2894	7.32061	-11.1591	-8.96485	-14.7601	-16.251	-0.953821	-15.3651	-10.6387
5.9173	16.7141	6.93941	-15.4751	-18.0746	-17.354	-19.6828	-7.2138	-14.6405	-10.4213
7.01968	15.6835	5.92621	-11.3763	-3.69962	-16.6652	-16.3303	3.31079	-11.7789	-16.6883
6.92078	16.6797	7.79003	-8.24829	-9.68543	-14.9576	-15.3627	1.66917	-11.7198	0.0531721
4.57875	16.771	6.89032	-11.0905	-6.7516	-15.6826	-15.1275	-2.82984	-8.29389	-8.41882
1.77774	16.1854	5.44581	-10.9207	-6.47945	-15.5446	-17.0469	-0.696674	-8.12889	-3.43123
-0.249199	13.3767	0.385998	-13.9187	-5.12057	-13.1021	-15.391	-6.99786	-9.79776	-7.97695
0.0338418	12.2997	-1.27654	-9.83554	-2.79355	-15.0346	-13.1532	0.486892	-7.56506	-0.610293
0.0533644	12.2662	-1.52576	-16.6773	-11.8876	-18.9292	-13.8443	-3.44502	-3.4101	-9.6146
0.781932	13.3394	0.489528	-6.4635	-4.90819	-9.47171	6.35387	4.73605	9.53517	-4.78925
1.41896	13.1579	1.57969	14.8555	7.14434	-4.84197	1.00338	6.70351	12.2386	1.00808
2.13955	11.5829	1.98934	10.8335	2.40019	-5.5504	2.89495	7.91326	16.1088	5.77562
1.90619	10.6161	1.35574	6.37373	7.01126	-4.95984	-0.570692	2.11778	10.2169	4.07579
2.23147	11.255	2.56258	0.650979	0.0947757	-5.22308	4.1719	4.08052	8.84287	8.20482
2.30288	11.3386	3.55239	4.25504	2.89529	-2.25478	3.37503	13.2065	12.9769	4.75611
2.25038	11.3544	3.45131	0.798575	3.59703	-6.33103	-0.0213025	5.90889	10.1803	4.55029
1.69912	10.1695	3.62271	-1.34678	10.4425	-4.75686	0.506505	9.87085	10.5652	6.15114
-0.243805	7.56508	2.37024	-0.0348601	3.52716	-6.47735	1.61919	3.80448	11.6957	2.88286
0.0412862	7.82831	5.78643	-0.666755	3.9425	-5.99965	1.53214	6.51548	9.39068	3.17869
-0.223143	9.00526	3.95828	-0.942695	5.06027	-7.27902	0.165025	9.05304	9.967	8.07388
2.38628	12.1164	5.01321	-2.20909	2.46386	-5.85165	-0.543355	10.3319	8.91194	1.00721
2.89813	10.5213	3.13466	2.43256	6.34101	-4.52231	3.35177	8.53145	7.8333	11.1751
3.59707	9.70645	6.14872	-2.97535	3.88067	-6.01328	3.16688	9.88029	6.3325	1.01487
4.38116	10.9859	6.47028	5.04436	12.736	2.70873	3.72419	13.0536	5.13106	-0.678173
5.85607	12.0554	7.22314	0.966826	6.57109	6.71708	10.6658	9.7661	11.5175	10.6432
9.87774	11.402	7.9428	2.1889	3.02746	14.1411	14.4472	15.459	15.2911	7.20853
12.8393	12.2408	10.6686	4.19187	6.47478	12.5162	14.8012	16.8872	13.8865	15.0968
13.3346	10.1502	10.3472	6.72186	8.04076	10.1731	16.6091	13.2378	15.4415	9.24053
11.7287	9.92092	8.98343	2.7083	7.42453	12.5834	15.6297	10.7247	17.4055	10.9047
8.66992	7.40002	5.73171	3.65744	7.65967	13.8066	16.4532	6.40601	15.1478	7.77543
5.99137	8.41646	4.42568	16.611	20.5261	16.8064	16.2561	7.27748	15.3647	10.7941
5.28126	9.39438	5.50934	4.44555	7.07814	13.2727	17.6237	7.40755	15.755	8.10738

## Sheet: Figure 1g
DA	AstA	CCAP	DMS	AstC	Proct	TPADE	DH44	tachy 3	tachy 1-5	sNPF	AKH	Corazonin	Melatonin
1.0072	-10.6229	-3.22958	-5.94062	-17.0303	-10.7029	-9.63982	-6.74845	-4.52529	-4.06222	6.91929	-6.45903	-10.478	-5.40601
7.33432	-11.7677	1.43822	-4.37947	-14.1351	-5.62379	-3.84144	-3.22042	-2.57577	-3.52615	6.78914	-5.71027	-7.17993	-5.17004
8.40593	-10.0913	-2.14679	-3.14244	-8.444	-5.33488	-1.76596	-2.33901	-0.975621	-2.61704	1.95931	-3.99302	-6.90578	-4.38912
8.85199	-10.9662	8.20619	4.66304	-7.05134	-2.4014	-1.14174	-1.9873	-0.338624	-1.10467	1.70634	-3.6139	-6.38253	-4.22536
10.9627	-9.93942	2.18079	8.31529	6.3747	-2.11435	-0.661847	0.213679	0.286382	-0.75328	0.216512	-3.43596	-5.87924	-1.17752
11.3016	-13.0574	6.23909	11.0513	3.0303	-0.580626	1.30423	0.239758	3.41385	-0.485447	-0.660629	-2.51903	-5.80784	-0.503599
11.5919	-12.1133			3.52358	0.500839	1.73954	0.648583		2.43486	-1.65346	-2.46667	-5.80416	2.52191
12.1206	-11.1109			3.88484	0.609785	1.91123	0.972178		3.69753	-1.95966	0.165438	-4.49985	3.2539
13	-9.17872			6.03903	0.875615	4.50195	1.03664		4.17691	-3.34097	2.4016	-3.85682	4.66792
13.992	-9.77087			8.28132	1.3697	4.8234	2.53626		4.86338	-6.89862	3.30089	-3.82823	7.76952
15.2835	-9.49725				2.84214		2.9676		5.69067		11.7939	-3.69119
16.4091	-10.6465				3.13869		6.37234		6.143		16.4601	-3.59324
21.3828					5.54924							-3.16572
21.8125					6.69184							-2.09093
22.8129												-1.08798
26.2845												1.69421

## Sheet: Figure 1h
	Vehicle	Vehicle	Vehicle	AstA-RNAi	AstA-RNAi	AstA-RNAi	AstA-RNAi	AstA-RNAi	AstA-RNAi	TTX	TTX	TTX	TTX	TTX
0	4.23315	-1.4338	-0.920992	-0.255035	-0.0297231	-0.0184933	6.00222	4.8266	-0.30036	-5.06709	-2.73411	1.69076	-2.78149	0.890104
20	3	-1.62365	-0.154861	1.2684	-0.0855444	0.0454752	2.81788	1.89807	0.21284	0.397886	-0.575189	1.94668	-1.47656	2.23674
40	2.80403	-3.6712	-1.79041	1.90804	3.02124	-2.2777	1.83549	-2.13649	-0.409656	-0.129416	-0.233267	-2.74864	2.53532	-0.832557
60	2.29863	-1.38528	-0.779271	4.71364	-1.48253	1.76686	-2.1252	-1.4971	0.30036	0.893862	1.9682	-4.9748	6.20079	0.523633
80	2.62072	0.913718	1.14338	1.21392	-6.49304	-0.818857	-2.87795	-0.394969	-2.36261	-0.893661	0.153232	-5.04825	1.38979	-2.93914
100	-0.804034	1.42381	1.26235	1.97549	-9.82637	1.85054	-1.65217	3.26861	-1.85804	-3.6884	-6.56161	-9.09267	-5.1479	-7.86447
120	-3.41382	2.1768	1.35282	2.11155	-9.51863	-0.749432	-1.38335	-4.77052	-3.39517	-10.4815	-8.3938	-10.1261	-11.3993	-11.8105
140	-7.78277	2.56104	-0.484585	1.18855	-6.30202	-3.27816	0.164445	-10.2236	-5.36374	-25.0001	-9.84102	-19.5809	-14.4333	-11.6725
160	-9.09185	3.51695	-0.880986	0.595033	-9.95723	-7.37365	-4.53629	-10.5571	-10.0972	-31.0595	-7.77632	-20.1847	-13.2665	-8.28828
180	-6.67758	2.11361	-3.87701	-2.78881	-12.653	-9.63226	-4.17743	-8.07362	-12.4844	-35.0201	-13.549	-25.3771	-12.4274	-9.88753
200	-8.03261	-5.24573	-9.68392	1.27705	-13.8923	-11.3709	-5.07237	-6.14646	-13.6583	-25.4816	-16.4419	-23.205	-8.1215	-15.2749
220	-8.70386	-7.70231	-10.5471	-8.41125	-10.5981	-11.581	-3.73631	-8.04363	-13.5363	-28.3667	-14.8898	-20.6854	-7.11465	-14.8386
240	-15.6834	-11.2116	-12.2569	-4.57658	-3.95426	-11.7529	-4.90293	-3.55562	-12.8908	-25.3258	-16.5893	-24.0226	-6.06111	-15.5977
260	-14.2343	-11.3908	-13.2209	-11.1096	-5.42845	-10.8986	-8.86	-0.974077	-10.4682	-32.9141	-15.7494	-24.0291	-5.45704	-12.5467
280	-16.3669	-12.223	-15.8598	-11.5446	-5.99899	-8.91557	-9.25985	1.95175	-6.76446	-29.8499	-19.2421	-30.7482	-5.83474	-12.5737
300	-19.6953	-11.9545	-14.651	-14.2384	-7.72764	-9.91208	-9.79568	-1.31446	-7.4112	-26.6684	-20.7805	-25.4893	-4.37443	-9.26595

## Sheet: Figure 1i
Veh	ttx	AstA-RNAi
-7.80469	-10.4422	1.75853
-3.61147	-11.0063	-8.54901
-8.03599	-11.0063	-0.725683
	-11.0063	-0.957026
	-20.2515	-3.9085
	-13.0567	-3.53898
	-8.26548
	-12.9332
	-10.3268
	-10.4492

## Sheet: Figure 1 L
R23E10-LexA>Epac; AstA-GAL4>P2X2	R23E10-LexA>Epac; AstA-GAL4>P2X2	R23E10-LexA>Epac; AstA-GAL4>P2X2	R23E10-LexA>Epac; AstA-GAL4>P2X2	R23E10-LexA>Epac; AstA-GAL4>P2X2	R23E10-LexA>Epac; AstA-GAL4>P2X2	R23E10-LexA>Epac; AstA-GAL4>P2X2	R23E10-LexA>Epac; AstA-GAL4>P2X2	R23E10-LexA>Epac; AstA-GAL4>P2X2	R23E10-LexA>Epac; AstA-GAL4>P2X2	R23E10-LexA>Epac; AstA-GAL4>P2X2	R23E10-LexA>Epac; AstA-GAL4>P2X2	R23E10-LexA>Epac; AstA-GAL4>P2X2	R23E10-LexA>Epac; AstA-GAL4>P2X2	R23E10-LexA>Epac; AstA-GAL4>P2X2	R23E10-LexA>Epac; AstA-GAL4>P2X2	R23E10-LexA>Epac; AstA-GAL4>P2X2	R23E10-LexA>Epac; AstA-GAL4>P2X2	R23E10-LexA>Epac; AstA-GAL4>P2X2	R23E10-LexA>Epac; AstA-GAL4>P2X2	R23E10-LexA>Epac; AstA-GAL4>P2X2	R23E10-LexA>Epac; AstA-GAL4>+	R23E10-LexA>Epac; AstA-GAL4>+	R23E10-LexA>Epac; AstA-GAL4>+	R23E10-LexA>Epac; AstA-GAL4>+	R23E10-LexA>Epac; AstA-GAL4>+	R23E10-LexA>Epac; AstA-GAL4>+	R23E10-LexA>Epac; AstA-GAL4>+	R23E10-LexA>Epac; AstA-GAL4>+	R23E10-LexA>Epac; AstA-GAL4>+	R23E10-LexA>Epac; AstA-GAL4>+	R23E10-LexA>Epac; AstA-GAL4>+	R23E10-LexA>Epac; AstA-GAL4>+	R23E10-LexA>Epac; AstA-GAL4>+
5.32209	5.16771	-0.352668	8.0585	8.67832	14.1181	0.343084	-0.988548	5.74226	1.01667	15.8982	-2.92498	-5.82044	-7.24369	-13.5688	3.03916	3.889		0.409461	-1.87257	-5.88427	-8.08694	-8.08694	-10.5133	-3.4146	-6.67326	-0.023497	0.438641	0.936377	5.07179				9.07753
6.19404	3.30402	-2.21055	3.31013	1.39219	12.3817	-0.370373	-1.24408	3.50017	1.78193	9.75796	-1.68659	-3.25868	-6.5887	-6.96595	-0.321581	-0.74403	-7.54807	0.241344	-3.22065	2.075	-2.88558	-2.88558	-4.82224	-1.12407	-2.01158	2.92118	-0.832619	-0.857349	1.44023	-9.85866	6.84732	0.553649	6.44516
4.53449	2.83318	0.5445	5.95623	3.40714	9.6962	-0.132554	-1.1589	4.24753	1.52685	11.8047	-2.09939	-4.1126	-6.80703	-9.1669	-0.333969	-0.983704	-4.02516	0.381602	-0.103656	0.045433	-4.80633	-4.80633	-7.1114	-5.94133	-4.19996	-0.139863	1.01575	0.556489	2.68007	-7.00821	0.776875	-0.719283	3.58543
3.57496	1.26546	-1.53685	1.942	-0.324444	10.2151	-0.608192	-1.32925	2.7528	2.03702	7.71122	-1.2738	-2.40476	-6.37037	-4.765	-2.30928	-1.38433	-2.92157	0.00501949	-0.591058	4.61172	0.879572	0.879572	-0.716257	-2.41845	0.684378	-2.22942	1.12444	-0.174867	0.655729	-4.7191	-5.99112	-2.72654	-3.12776
0.000993105	-0.331543	2.43312	6.52754	6.36235	4.25149	-2.17827	-4.03785	-0.339964	-2.34081	4.0778	-4.09862	-5.14876	-6.77291	-9.42328	1.34434	2.44845	1.50182	2.00673	-0.172606	-1.25573	-4.05964	-4.05964	-3.79461	-5.08031	-4.30314	-2.20704	3.34621	2.87984	3.79447	-5.5985	-7.47973	-2.50997	-4.16621
-2.42129	-3.50268	-0.454846	1.01503	2.75745	7.95109	-1.72046	-3.06016	-2.1537	-2.20028	-0.899374	-0.887634	-1.41073	-1.00456	-1.03837	1.4832	2.59636	0.704912	1.38646	-3.83347	-0.156662	-0.262753	-0.262753	1.23811	0.282627	-0.759516	-1.5178	-0.18664	-0.444879	0.743308	-3.51195	-3.27736	-2.11654	-0.461187
-7.50898	-7.29826	-0.446539	3.70062	4.526	5.03589	0.246069	1.12181	0.4966	0.0101171	-4.27951	-2.31428	-2.80048	-0.932566	-0.908096	1.5508	1.16935	0.323256	-0.54	-1.29601	-3.7709	-1.48226	-1.48226	-1.20455	-0.23149	-1.22619	2.81069	-0.954504	0.140899	0.652018	-3.68398	4.52696	0.150594	2.08708
-6.42365	-5.68241	-4.05847	-0.803922	-0.551857	10.6018	3.60123	5.19656	3.52637	3.89315	0.402358	-0.151583	-0.463562	0.923961	3.8238	-0.93072	-2.88555	-2.65727	-1.04211	-1.82739	-0.744269	3.28772	3.28772	3.505	4.69149	3.41977	0.251754	-1.34279	-0.462903	-0.973018	4.23094	7.75379	3.03334	4.82648
-0.417284	0.655051	-3.66721	-1.09091	-0.822661	5.01085	-1.14309	-0.684921	-0.285033	-1.38199	-1.37288	-3.04115	-3.49346	-1.76583	-2.50752	-3.4832	-4.59636	-2.70491	-3.38646	-1.69544	-0.151873	3.29629	3.29629	4.52613	6.79038	3.87755	3.47364	0.18664	0.444879	-0.743308	3.51195	3.27736	2.11654	0.461187
2.93986	2.3074	0.857263	-2.69087	-2.26307	-3.64309	-2.21813	-2.95528	-3.24929	-3.19251	0.740259	0.130348	0.699453	0.577134	-1.3042	-5.27591	-7.50204	-4.80427	-1.80136	-1.76201	-2.68859	0.454202	0.454202	3.51012	3.29781	0.502928	-1.27611	1.17504	0.515935	-1.66066	3.29674	2.4444	3.60885	2.21019
-1.89096	-3.98194	0.731826	-2.40554	-1.11981	-9.29016	-4.50717	-6.84799	-2.76449	-3.51018	0.297009	-3.35063	-3.05277	-4.07811	-6.1886	-10.1579	-9.9424	-8.31139	-6.91532	-5.64815	-6.37323	-1.28844	-1.28844	3.12548	1.28911	-1.51022	-1.98942	-0.0123459	-0.54609	-2.46928	0.753583	0.830131	-0.216767	-2.61611
-7.97176	-10.5263	2.45472	-4.17483	-3.18822	-10.3105	-1.67956	-2.36138	-0.26941	1.37889	0.110967	-7.06578	-7.39479	-12.633	-9.60245	-6.61286	-7.21172	-6.46078	-4.25074	-10.6773	-10.1733	-3.08083	-3.08083	2.81335	-0.770921	-3.7659	-7.54646	-0.230456	-0.105197	-3.8249	-3.06714	-1.14522	-1.88153	-4.09117
-12.0967	-13.6842	-3.42713	-12.4613	-9.42522	-2.05375	-2.48452	-4.63475	0.462835	-0.931209	-2.51267	-11.2199	-13.2492	-15.8139	-13.1102	-5.53957	-7.76026	-8.59324	-6.04463	-12.3808	-9.38262	-4.62909	-4.62909	1.15653	-1.07362	-5.47841	-5.48656	-0.89568	-0.795305	-3.613	-1.21765	-0.628903	-4.76467	-6.53962
-13.8106	-13.3458	-2.66869	-20.549	-18.1448	-3.34556	-5.61157	-6.29818	-3.46801	-4.30938	-6.99	-12.1396	-13.7627	-13.0778	-13.0482	0.339863	-2.71307	-3.0645	-3.98592	-11.7234	-6.00879	-3.09627	-3.09627	0.0502765	0.0355512	-3.36446	-0.687568	-4.28377	-3.27151	-8.19569	-3.10806	0.146433	-4.6973	-4.98138
-17.2042	-16.3063	-5.78967	-20.8147	-18.3501	-3.26041	-8.18117	-8.99308	-6.05833	-8.27037	-8.20992	-13.5245	-12.5945	-7.82372	-13.6293	-3.12503	-4.79994	-5.51191	-2.08764	-2.70353	-2.39694	-1.45482	-1.45482	-1.58368	4.12175	-2.23009	-0.27637	-2.66332	-2.20914	-5.83514	2.24618	9.42517	-0.0471234	-1.04862
-14.9069	-14.1591	-3.56461	-17.2411	-17.4583	-8.54984	-11.3612	-11.4765	-9.57896	-10.3678	-8.27884	-11.4049	-8.7301	-6.28929	-10.1191	-5.17895	-5.60971	-3.83734	-0.134918	-1.13493	0.443876	2.08422	2.08422	3.31898	8.68178	1.43034	0.816242	-4.30289	-1.82163	-6.45858	1.67807	9.32652	-2.34594	-1.46341
-18.0901	-17.6691	-3.97332	-13.6836	-13.7817	-4.47708	-10.1886	-9.67449	-9.5079	-9.78074	-5.87151	-10.5536	-8.33107	-7.18078	-8.28663	-7.54271	-12.1702	-8.96085	-0.111542	4.86665	-5.04429	1.32095	1.32095	3.65121	8.60762	0.574085	-3.31924	-1.29293	-0.100691	-3.64603	3.86468	5.12859	0.344702	0.701855
-24.1717	-22.2399	-6.05675	-11.8606	-12.5187	-5.97675	-7.78786	-7.29958	-6.22111	-7.04585	-2.36193	-6.77099	-4.52725	-5.30484	-1.39559	-9.51251	-16.9742	-12.5477	-3.19113	-1.49751	-6.92013	0.412465	0.412465	4.21518	5.48334	0.278783	0.589104	-2.91386	-1.79217	-6.61518	2.41387	-0.273804	-3.11435	-3.85604
-27.6955	-25.7913	-4.85969	-10.051	-9.88044	-4.07937	-7.32062	-7.02903	-7.1126	-6.71652	-1.16107	-11.6662	-10.6666	-11.4692	-5.90638	-6.54833	-14.3097	-10.9995	-5.38401	-8.5577	-9.31174	0.442767	0.442767	3.11168	6.67772	0.744861	-1.75333	0.623345	0.233444	-3.13318	1.67061	-1.1389	-3.3221	-6.04645
-25.7429	-24.9126	-8.06956	-11.8386	-12.5513	-8.83886	-7.90166	-8.56019	-6.67568	-9.03351	0.823753	-8.73533	-5.93641	-9.06078	-1.86531	-9.71194	-14.957	-13.9073	-4.21296	-13.3824	-5.67404	-1.88362	-1.88362	0.812475	3.18586	-1.75038	-2.19641	1.00292	0.427895	-3.34322	3.44102	3.22059	-5.50862	-9.23576
-21.5318	-22.0972	-5.16332	-13.6352	-14.6348	-7.6828	-12.0188	-13.8074	-12.4016	-14.9482	-2.59112	-8.64258	-7.29633	-9.14342	-4.05028	-8.56309	-11.6883	-11.7648	-2.98522	-13.1036	-7.90762	-1.14837	-1.14837	2.42358	1.40891	-0.866252	-2.9886	-1.00437	-0.816796	-5.16605	2.23109	4.22742	-5.88842	-7.49157
-19.4942	-20.434	-8.09656	-11.753	-13.2924	-7.3502	-13.1484	-16.0086	-13.3299	-17.9796	-4.95699	-8.41988	-8.08351	-6.80578	-5.21805	-12.058	-16.3625	-16.2625	-1.75973	-7.23161	-9.82368	-4.91152	-4.91152	0.20516	-1.67651	-4.65655	-1.46856	-3.65316	-3.55435	-10.8201	5.65833	8.55699	-2.28739	-3.25419
-16.3203	-16.8522	-1.56135	-10.9746	-12.6466	-7.26154	-15.2539	-17.2658	-16.1394	-19.6103	-7.55597	-9.48056	-8.59283	-9.74661	-6.73192	-6.95146	-9.96797	-9.08573	-4.44704	-4.68048	-11.6588	-1.1175	-1.1175	3.29809	1.23813	-1.04592	3.33938	-5.59848	-5.96678	-13.5495	6.70039	9.49116	-4.5834	-3.76843
-18.0343	-15.8074	-5.47027	-6.50343	-8.42337	-9.49252	-16.5659	-18.9329	-16.9246	-21.6176	-3.35378	-10.2428	-9.47847	-7.67535	-8.80801	-2.88217	-10.6564	-7.58168	-4.35001	-3.61533	-13.4949	-3.8744	-3.8744	-1.11273	0.211321	-3.84714	1.27947	1.0569	-0.47954	-8.84585	8.07645	10.652	-2.35356	-1.33439
-24.2267	-18.0241	-4.2433	-10.7586	-13.5032	-9.89524	-16.1181	-16.8042	-15.5065	-21.0417	3.62671	-4.52565	-2.48854	-0.0986785	-1.11004	0.601687	-8.08317	-6.59419	-6.15543	-4.62996	-9.67858	-5.53357	-5.53357	-1.536	-7.15353	-5.64207	-1.55136	4.48276	2.23133	-5.52267	6.83496	8.99211	-2.17309	-2.8028
-27.0382	-20.2262	-6.88829	-9.12569	-11.9361	-4.9955	-12.6549	-15.2146	-12.9751	-18.2182	2.07561	-6.44085	-7.6859	1.14151	-6.89942	-3.26757	-13.9311	-12.3265	-0.491006	-6.24789	-7.8286	-10.7072	-10.7072	-2.64382	-10.6518	-10.7262	-6.62616	6.66241	3.69612	-3.63898	4.64505	6.79295	-1.16164	-1.71111
-28.9884	-23.2366	-5.6443	-13.2946	-16.6827	-3.89704	-8.56845	-10.8504	-8.91676	-13.7452	0.95656	-5.70067	-7.25752	-0.129355	-4.59764	-4.70057	-12.9664	-13.9615	0.644184	-4.82016	-3.79485	-11.14	-11.14	1.22431	-8.41423	-10.8555	-5.39033	3.71707	1.42164	-3.06118	8.5289	4.87949	-1.44238	-2.21204

## Sheet: Figure 1m
ATP	ATP
control	Experimental
-2.99945	-7.3198
2.36512	-9.39751
-0.185141	-0.0801948
-3.58485	-6.34721
-5.00748	-4.57775
-0.379494	-7.21813
-0.482198	-2.89042
-3.3024	-4.61471
-1.17707	-0.857021
-0.314665	-1.02083
-2.28766	-0.701565
-4.41563	-7.2121
	-7.8989
	-10.8417
	-9.63374
	-7.43677
	-8.30479
	-7.78847
	-5.7369
	-9.56876
	-8.64304
