# Supplementary material for: Sleep-promoting neurons remodel their response properties to calibrate sleep drive with environmental demands
Source: PLoS Biol. 2022 Sep 29;20(9):e3001797. doi: 10.1371/journal.pbio.3001797 (PMC9521806; doi:10.1371/journal.pbio.3001797)
Supplement: S2 Data — (XLSX) [file pbio.3001797.s013.xlsx]

## Sheet: Figure S2a
time	1	2	3	4	5	6	7	8	9	10	11	12	13	14	15	16	17	18	19	20	21	22	23	24
dcr2;23E10/+	0	0	4	24	14	22	19	7	13	0	5	5	52	60	58	58	58	60	58	59	47	55	53	46
dcr2;23E10/+	12	0	11	0	5	6	58	56	24	0	6	0	46	60	60	58	49	60	60	60	60	60	59	55
dcr2;23E10/+	8	6	6	12	1	29	21	25	31	15	31	30	60	60	59	60	60	60	45	31	50	43	30	39
dcr2;23E10/+	13	1	5	0	13	26	26	0	43	5	11	0	58	60	60	60	59	60	57	56	57	58	57	60
dcr2;23E10/+	5	6	0	21	5	14	16	4	4	10	0	0	39	60	58	60	53	60	58	59	60	60	49	59
dcr2;23E10/+	28	20	16	11	46	34	17	43	31	29	41	28	54	57	59	60	52	60	60	60	55	60	56	57
dcr2;23E10/+	0	5	0	0	0	0	0	0	12	14	0	5	41	51	38	37	50	53	35	54	53	32	48	25
dcr2;23E10/+	9	0	5	12	13	14	5	24	15	28	18	0	43	60	56	58	59	52	57	56	55	44	60	56
dcr2;23E10/+	0	0	5	10	10	13	19	0	0	0	0	0	37	43	43	54	31	57	49	60	44	60	35	36
dcr2;23E10/+	5	9	23	30	8	24	50	16	34	28	9	13	47	60	60	60	60	60	60	60	59	45	57	28
dcr2;23E10/+	0	0	7	0	5	9	0	0	0	0	16	5	30	44	48	25	48	53	41	44	58	21	21	36
dcr2;23E10/+	0	0	6	15	14	13	38	26	23	29	13	3	49	59	53	54	48	43	53	32	60	58	55	46
dcr2;23E10/+	5	0	5	0	8	3	15	5	0	0	6	0	39	50	49	53	54	53	54	60	51	3	32	47
dcr2;23E10/+	0	13	8	19	11	25	22	0	9	0	0	0	28	28	43	54	19	41	56	48	41	10	56	45
dcr2;23E10/+	0	0	5	0	9	0	0	0	6	0	5	5	29	60	60	41	60	56	47	44	51	31	11	37
dcr2;23E10/+	9	0	5	4	2	21	22	6	2	11	7	0	44	57	55	53	51	49	59	57	59	48	53	57
AstAR1 rnai/+	7	6	11	41	37	48	55	11	33	13	12	22	55	60	60	60	60	60	48	39	47	51	29	39
AstAR1 rnai/+	48	46	18	25	42	46	25	37	19	20	10	50	60	55	54	60	54	47	51	44	45	53	53	53
AstAR1 rnai/+	12	15	10	21	16	21	23	10	23	11	5	9	51	44	59	60	49	49	31	44	36	46	60	57
AstAR1 rnai/+	0	5	5	0	5	0	26	0	13	6	0	6	45	54	60	60	38	28	45	43	60	40	43	60
AstAR1 rnai/+	12	21	11	12	14	0	18	5	29	22	35	45	21	6	39	23	29	26	45	29	51	44	32	41
AstAR1 rnai/+	0	6	22	42	46	37	23	51	39	16	37	11	22	25	40	42	58	48	45	54	42	59	42	54
AstAR1 rnai/+	0	18	23	18	20	29	6	13	28	21	18	24	48	60	60	60	60	60	39	45	52	55	32	53
AstAR1 rnai/+	6	20	38	44	36	47	11	13	22	17	22	43	56	60	60	59	60	60	58	55	39	58	59	58
AstAR1 rnai/+	10	15	25	31	25	34	47	50	29	8	6	4	53	60	60	60	60	57	57	59	60	60	60	60
AstAR1 rnai/+	30	23	44	30	54	19	31	60	17	16	13	8	57	60	58	55	56	53	43	49	59	53	51	58
AstAR1 rnai/+	21	23	28	28	24	10	21	28	7	7	0	0	59	60	60	59	55	57	53	57	57	53	57	60
AstAR1 rnai/+	10	11	43	27	43	25	31	43	6	0	6	12	46	60	57	56	56	59	60	55	60	58	60	54
AstAR1 rnai/+	24	46	17	29	32	19	33	16	27	4	12	50	58	60	49	55	41	53	49	49	42	55	57	44
AstAR1 rnai/+	20	37	40	48	47	52	39	30	22	32	24	53	60	60	60	60	60	60	60	60	60	57	60	59
AstAR1 rnai/+	12	5	0	22	35	30	58	60	36	15	5	5	54	60	45	59	44	60	49	44	51	31	54	59
AstAR1 rnai/+	14	48	59	35	60	58	26	36	15	36	22	39	53	60	60	59	53	54	58	56	54	50	58	47
dcr2;23E10>AstAR1 rnai	52	40	47	56	60	59	49	60	55	59	55	57	60	60	60	59	60	60	60	60	60	60	52	55
dcr2;23E10>AstAR1 rnai	19	12	0	33	57	39	47	57	47	51	53	60	58	55	60	52	60	57	59	60	58	58	53	59
dcr2;23E10>AstAR1 rnai	14	7	39	44	30	32	44	44	45	25	18	21	60	60	60	60	60	60	60	54	58	56	60	60
dcr2;23E10>AstAR1 rnai	0	5	13	20	11	35	34	43	43	19	22	49	53	60	59	50	57	60	59	57	59	49	41	56
dcr2;23E10>AstAR1 rnai	0	26	40	37	22	57	54	51	10	57	42	57	60	60	60	57	55	60	60	60	58	58	60	60
dcr2;23E10>AstAR1 rnai	30	58	56	59	57	59	60	60	60	60	59	60	60	59	60	60	60	58	58	60	60	60	58	60
dcr2;23E10>AstAR1 rnai	22	12	42	18	20	44	36	59	50	27	44	60	60	60	60	60	60	58	60	60	60	59	55	60
dcr2;23E10>AstAR1 rnai	18	14	35	37	30	35	47	20	7	5	21	11	58	58	60	60	60	58	58	60	60	59	51	57
dcr2;23E10>AstAR1 rnai	38	56	56	60	60	58	60	60	60	58	60	59	60	60	60	59	60	60	60	58	58	60	59	60
dcr2;23E10>AstAR1 rnai	9	0	12	26	44	55	19	57	28	27	34	14	60	60	60	50	60	59	60	59	59	57	59	60
dcr2;23E10>AstAR1 rnai	20	47	60	43	56	56	57	58	57	57	59	60	60	60	59	60	57	60	60	60	57	58	59	60
dcr2;23E10>AstAR1 rnai	11	20	40	17	4	21	13	16	12	0	15	0	55	60	60	59	59	59	57	60	60	58	57	60
dcr2;23E10>AstAR1 rnai	10	8	7	32	57	7	27	45	15	34	9	0	38	52	53	56	55	60	53	58	60	60	54	60
dcr2;23E10>AstAR1 rnai	58	36	60	60	60	60	56	52	39	51	60	58	60	60	60	60	60	60	60	59	60	60	59	60
dcr2;23E10>AstAR1 rnai	9	18	32	27	28	43	54	37	46	35	25	45	60	60	60	60	60	60	54	59	57	60	51	49

## Sheet: Figure S2b,c,d
	total sleep	daytime sleep bout duration	acrtivity counts/minutes awake
dcr2;23E10/+	777	7.53333	1.5639
dcr2;23E10/+	865	14.8333	2.05376
dcr2;23E10/+	809	11.1579	1.37784
dcr2;23E10/+	845	10.2143	1.16215
dcr2;23E10/+	760	10.625	1.49924
dcr2;23E10/+	1029	10.6875	1.69338
dcr2;23E10/+	553	6	1.10269
dcr2;23E10/+	799	8.9375	1.06379
dcr2;23E10/+	606	6.33333	1.30956
dcr2;23E10/+	905	10.375	0.98347
dcr2;23E10/+	511	7	1.29049
dcr2;23E10/+	790	9.47368	1.12476
dcr2;23E10/+	592	7.83333	1.26453
dcr2;23E10/+	576	8.91667	1.45099
dcr2;23E10/+	557	6	1.03993
dcr2;23E10/+	731	8.09091	1.43463
AstAR1 rnai/+	904	17.4118	1.12554
AstAR1 rnai/+	1015	9.41463	1.35387
AstAR1 rnai/+	762	7.65217	1.36912
AstAR1 rnai/+	642	8.25	1.43037
AstAR1 rnai/+	610	7.72414	1.54885
AstAR1 rnai/+	861	13.75	1.42804
AstAR1 rnai/+	842	9.90909	1.16117
AstAR1 rnai/+	998	11.3929	1.21149
AstAR1 rnai/+	990	10.5185	1.51428
AstAR1 rnai/+	997	12.3214	2.95099
AstAR1 rnai/+	884	9.85	1.5084
AstAR1 rnai/+	938	15.1176	1.44883
AstAR1 rnai/+	919	11.0357	3.9957
AstAR1 rnai/+	1160	13.875	2.41308
AstAR1 rnai/+	893	16.6471	1.88125
AstAR1 rnai/+	1107	20.2273	3.01308
dcr2;23E10>AstAR1 rnai	1355	43.2667	2.96907
dcr2;23E10>AstAR1 rnai	1164	15.3226	2.62742
dcr2;23E10>AstAR1 rnai	1071	11.7097	1.35882
dcr2;23E10>AstAR1 rnai	949	18.3125	1.43337
dcr2;23E10>AstAR1 rnai	1161	16.1786	1.62509
dcr2;23E10>AstAR1 rnai	1391	61.6364	4.01818
dcr2;23E10>AstAR1 rnai	1146	24.1111	1.40234
dcr2;23E10>AstAR1 rnai	975	13.3333	1.98673
dcr2;23E10>AstAR1 rnai	1399	68.5	2.72273
dcr2;23E10>AstAR1 rnai	1028	14.1304	1.42497
dcr2;23E10>AstAR1 rnai	1340	35	3.13715
dcr2;23E10>AstAR1 rnai	873	7.34783	1.97859
dcr2;23E10>AstAR1 rnai	910	14.7647	2.04596
dcr2;23E10>AstAR1 rnai	1368	54.1667	2.16601
dcr2;23E10>AstAR1 rnai	1089	19.95	1.57106

## Sheet: Figure 2e
time	1	2	3	4	5	6	7	8	9	10	11	12	13	14	15	16	17	18	19	20	21	22	23	24
dcr2;23E10/+	8	5	11	20	18	0	19	18	10	8	0	5	30	30	37	42	41	40	40	53	46	38	51	49
dcr2;23E10/+	0	0	0	0	0	0	0	0	0	0	0	0	7	14	20	24	27	36	26	49	47	43	47	52
dcr2;23E10/+	0	0	5	9	0	6	11	28	2	0	0	0	31	37	51	47	48	31	59	44	56	30	59	60
dcr2;23E10/+	0	0	0	0	11	7	4	4	5	12	0	0	5	29	20	48	38	50	42	42	41	29	43	39
dcr2;23E10/+	0	0	25	0	0	6	0	6	8	0	0	0	28	31	18	31	16	46	37	45	39	33	29	52
dcr2;23E10/+	0	7	5	10	27	23	23	12	13	0	25	0	10	30	41	33	41	42	42	45	38	50	47	57
dcr2;23E10/+	0	0	0	0	0	0	0	5	0	0	0	0	37	52	50	55	53	56	50	58	59	51	52	60
dcr2;23E10/+	0	0	8	10	18	27	7	0	22	0	0	0	17	46	48	32	50	29	51	46	51	49	40	49
dcr2;23E10/+	0	16	0	33	37	1	9	47	24	0	0	0	21	38	44	30	43	29	58	34	22	18	21	51
dcr2;23E10/+	5	13	15	12	13	9	59	16	51	31	4	58	54	52	38	26	48	35	54	22	41	25	44	60
dcr2;23E10/+	0	0	24	6	5	5	12	9	0	0	0	0	41	50	58	60	56	40	46	38	52	50	43	40
dcr2;23E10/+	0	6	13	24	0	17	39	3	5	0	0	0	7	14	28	43	44	23	49	60	39	45	33	54
dcr2;23E10/+	0	25	17	45	30	17	46	0	6	0	0	0	34	23	42	52	46	52	57	48	50	49	50	54
dcr2;23E10/+	0	5	0	13	11	18	0	32	6	0	0	0	29	18	39	43	60	40	45	36	45	40	57	40
dcr2;23E10/+	6	0	6	11	4	16	33	7	0	7	1	0	37	53	60	57	58	55	53	60	58	54	53	57
AstAR2 rnai/+	0	0	18	12	17	0	23	27	34	28	10	15	35	53	55	50	49	46	34	43	47	46	53	51
AstAR2 rnai/+	8	19	13	11	4	25	23	22	30	14	0	0	0	13	47	37	27	57	36	39	47	47	52	36
AstAR2 rnai/+	5	0	22	6	37	10	10	8	6	0	0	0	10	21	27	30	38	17	42	32	60	27	29	47
AstAR2 rnai/+	0	14	19	0	49	14	36	26	19	0	0	0	46	58	60	57	56	56	45	54	42	29	57	53
AstAR2 rnai/+	0	0	6	17	43	0	0	7	6	11	0	0	32	40	59	57	53	52	55	60	47	53	41	53
AstAR2 rnai/+	0	2	7	28	11	7	14	22	4	0	0	12	25	49	16	7	33	22	20	24	41	31	35	41
AstAR2 rnai/+	0	16	0	28	12	6	23	0	31	19	14	3	41	56	57	47	51	41	34	27	19	26	9	8
AstAR2 rnai/+	5	22	17	46	8	20	60	15	13	13	6	0	32	19	20	20	23	26	32	28	36	34	40	47
AstAR2 rnai/+	0	0	5	14	6	6	38	6	17	16	9	2	48	59	59	54	60	59	56	57	55	37	42	52
AstAR2 rnai/+	22	10	0	6	16	28	33	19	33	15	33	38	55	44	58	58	49	29	57	36	47	47	41	50
AstAR2 rnai/+	0	0	21	17	7	22	19	19	7	0	0	0	31	27	35	34	9	58	48	49	55	35	35	39
AstAR2 rnai/+	10	8	17	20	29	0	40	59	5	20	7	6	49	56	31	26	34	53	51	39	32	34	60	55
AstAR2 rnai/+	5	10	44	34	30	54	52	25	24	6	15	12	6	17	19	37	33	43	34	47	43	38	18	47
AstAR2 rnai/+	0	0	8	8	5	7	0	0	15	6	12	0	45	38	38	20	54	60	60	36	11	60	37	60
AstAR2 rnai/+	15	12	24	11	25	21	12	9	31	5	31	0	8	22	39	33	38	14	31	29	15	47	32	21
dcr2;23E10>AstAR2 rnai	39	57	43	49	44	41	31	56	55	38	49	50	42	60	43	47	54	43	47	60	60	32	48	45
dcr2;23E10>AstAR2 rnai	40	52	49	52	47	49	48	48	42	43	47	60	60	59	57	59	60	56	60	41	52	57	57	52
dcr2;23E10>AstAR2 rnai	50	54	51	54	59	47	9	31	22	45	24	60	60	59	60	59	60	60	58	52	60	53	59	55
dcr2;23E10>AstAR2 rnai	27	45	35	14	21	56	44	37	47	16	25	52	60	60	60	60	58	60	54	57	59	57	38	55
dcr2;23E10>AstAR2 rnai	28	39	35	32	14	2	12	15	5	0	5	3	60	60	60	60	60	60	60	60	48	57	53	57
dcr2;23E10>AstAR2 rnai	30	27	37	44	7	46	50	24	54	47	42	55	47	42	54	44	50	26	30	41	41	42	34	34
dcr2;23E10>AstAR2 rnai	43	55	40	55	36	49	51	42	35	28	24	50	54	54	59	51	59	56	56	51	52	39	47	53
dcr2;23E10>AstAR2 rnai	10	36	0	11	53	25	40	12	6	44	31	54	60	60	60	60	60	60	60	60	58	58	56	59
dcr2;23E10>AstAR2 rnai	28	25	43	31	46	8	13	28	18	21	27	20	59	60	54	50	57	54	57	54	51	40	51	49
dcr2;23E10>AstAR2 rnai	33	59	39	40	51	47	31	16	28	45	30	49	59	52	55	52	51	41	54	49	40	42	50	51
dcr2;23E10>AstAR2 rnai	23	54	51	57	56	56	40	48	47	12	28	53	57	60	60	60	58	57	57	51	59	57	60	52
dcr2;23E10>AstAR2 rnai	8	12	16	28	18	33	36	38	26	6	0	35	60	60	60	60	60	60	60	58	48	48	41	45
dcr2;23E10>AstAR2 rnai	33	48	46	48	48	59	57	57	22	22	14	32	60	60	60	60	60	60	60	60	60	60	59	60
dcr2;23E10>AstAR2 rnai	36	18	46	55	44	32	49	41	41	47	45	57	57	57	60	60	60	54	45	34	55	54	52	59
dcr2;23E10>AstAR2 rnai	22	45	45	50	49	42	40	41	4	0	8	0	56	58	60	48	52	60	49	57	38	35	57	42

## Sheet: Figure S2f,g,h
	total sleep	daytime sleep bout duration	activity counts/minutes awake
dcr2;23E10/+	619	7.625	1.03769
dcr2;23E10/+	392		2.4135
dcr2;23E10/+	614	12.2	1.34956
dcr2;23E10/+	469	7.16667	1.20235
dcr2;23E10/+	450	7.5	2.61119
dcr2;23E10/+	621	12.0833	1.41005
dcr2;23E10/+	638	5	1.4193
dcr2;23E10/+	600	9.2	1.37604
dcr2;23E10/+	576	16.7	1.4675
dcr2;23E10/+	784	23.8333	1.35975
dcr2;23E10/+	635	7.625	1.59295
dcr2;23E10/+	546	15.2857	1.31294
dcr2;23E10/+	743	16.9091	1.22061
dcr2;23E10/+	577	8.5	1.75308
dcr2;23E10/+	746	10.1111	1.44268
AstAR2 rnai/+	746	14.1538	1.38751
AstAR2 rnai/+	607	8.45	1.05619
AstAR2 rnai/+	484	10.4	2.54673
AstAR2 rnai/+	790	16.0909	1.48202
AstAR2 rnai/+	692	10	1.61615
AstAR2 rnai/+	446	9.36364	1.42084
AstAR2 rnai/+	568	10.8571	1.32466
AstAR2 rnai/+	582	17.3077	1.01403
AstAR2 rnai/+	757	7.4375	1.62469
AstAR2 rnai/+	824	15.8125	1.44536
AstAR2 rnai/+	567	14	1.14966
AstAR2 rnai/+	741	11.05	1.08135
AstAR2 rnai/+	693	11.9615	1.63138
AstAR2 rnai/+	580	6.77778	1.21748
AstAR2 rnai/+	525	9.8	1.28827
dcr2;23E10>AstAR2 rnai	1128	19.5714	2.6416
dcr2;23E10>AstAR2 rnai	1247	19.2333	2.70525
dcr2;23E10>AstAR2 rnai	1201	21.0833	2.46313
dcr2;23E10>AstAR2 rnai	1097	19.9524	2.82103
dcr2;23E10>AstAR2 rnai	882	18.7	1.68044
dcr2;23E10>AstAR2 rnai	948	11.575	2.79459
dcr2;23E10>AstAR2 rnai	1139	22.087	2.12319
dcr2;23E10>AstAR2 rnai	1033	21.4667	1.67099
dcr2;23E10>AstAR2 rnai	944	13.3913	1.91638
dcr2;23E10>AstAR2 rnai	1064	15.0968	2.63457
dcr2;23E10>AstAR2 rnai	1208	20.0385	3.22788
dcr2;23E10>AstAR2 rnai	916	12.8	1.95375
dcr2;23E10>AstAR2 rnai	1205	27	1.42801
dcr2;23E10>AstAR2 rnai	1158	23.2273	2.42195
dcr2;23E10>AstAR2 rnai	958	24.7143	1.93835

## Sheet: Figure 2i
	total sleep
dcr2;23E10/+	545
dcr2;23E10/+	767
dcr2;23E10/+	565
dcr2;23E10/+	265
dcr2;23E10/+	395
dcr2;23E10/+	449
dcr2;23E10/+	567
dcr2;23E10/+	743
dcr2;23E10/+	788
dcr2;23E10/+	419
dcr2;23E10/+	603
dcr2;23E10/+	669
dcr2;23E10/+	631
dcr2;23E10/+	500
dcr2;23E10/+	360
dcr2;23E10/+	643
dcr2;23E10/+	865
dcr2;23E10/+	572
dcr2;23E10/+	409
dcr2;23E10/+	517
dcr2;23E10/+	380
dcr2;23E10/+	739
dcr2;23E10/+	236
dcr2;23E10/+	563
dcr2;23E10/+	699
dcr2;23E10/+	524
dcr2;23E10/+	636
dcr2;23E10/+	918
dcr2;23E10/+	978
G0a 47A 34653/+	695
G0a 47A 34653/+	913
G0a 47A 34653/+	643
G0a 47A 34653/+	473
G0a 47A 34653/+	287
G0a 47A 34653/+	404
G0a 47A 34653/+	687
G0a 47A 34653/+	514
G0a 47A 34653/+	849
G0a 47A 34653/+	778
G0a 47A 34653/+	868
dcr2,gr23>34653	693
dcr2,gr23>34653	618
dcr2,gr23>34653	692
dcr2,gr23>34653	513
dcr2,gr23>34653	337
dcr2,gr23>34653	1042
dcr2,gr23>34653	909
dcr2,gr23>34653	375
dcr2,gr23>34653	339
dcr2,gr23>34653	542
dcr2,gr23>34653	295
dcr2,gr23>34653	406
dcr2,gr23>34653	694
dcr2,gr23>34653	685
dcr2,gr23>34653	668
dcr2,gr23>34653	799
Gia 65A 35407/+	607
Gia 65A 35407/+	495
Gia 65A 35407/+	810
Gia 65A 35407/+	733
Gia 65A 35407/+	699
Gia 65A 35407/+	689
Gia 65A 35407/+	667
Gia 65A 35407/+	757
Gia 65A 35407/+	460
Gia 65A 35407/+	688
Gia 65A 35407/+	706
Gia 65A 35407/+	479
Gia 65A 35407/+	837
Gia 65A 35407/+	569
Gia 65A 35407/+	873
dcr2,gr23>35407	889
dcr2,gr23>35407	762
dcr2,gr23>35407	937
dcr2,gr23>35407	1129
dcr2,gr23>35407	1008
dcr2,gr23>35407	755
dcr2,gr23>35407	527
dcr2,gr23>35407	831
dcr2,gr23>35407	1213
dcr2,gr23>35407	832
dcr2,gr23>35407	958
dcr2,gr23>35407	1122
dcr2,gr23>35407	1087
dcr2,gr23>35407	1049
dcr2,gr23>35407	1146
Gia 65A 34924/+	702
Gia 65A 34924/+	483
Gia 65A 34924/+	523
Gia 65A 34924/+	602
Gia 65A 34924/+	796
Gia 65A 34924/+	1228
Gia 65A 34924/+	540
Gia 65A 34924/+	901
Gia 65A 34924/+	661
Gia 65A 34924/+	747
Gia 65A 34924/+	1099
dcr2,gr23>34924	1245
dcr2,gr23>34924	848
dcr2,gr23>34924	810
dcr2,gr23>34924	1019
dcr2,gr23>34924	985
dcr2,gr23>34924	1068
dcr2,gr23>34924	1196
dcr2,gr23>34924	884
dcr2,gr23>34924	1118
dcr2,gr23>34924	1114
dcr2,gr23>34924	1030
dcr2,gr23>34924	1191
dcr2,gr23>34924	1117
dcr2,gr23>34924	1074
GB5/+	527
GB5/+	336
GB5/+	535
GB5/+	726
GB5/+	443
GB5/+	647
GB5/+	1366
GB5/+	801
GB5/+	459
GB5/+	1369
GB5/+	651
GB5/+	646
GB5/+	650
dcr2,gr23/GB5	1330
dcr2,gr23/GB5	962
dcr2,gr23/GB5	1053
dcr2,gr23/GB5	225
dcr2,gr23/GB5	885
dcr2,gr23/GB5	1328
dcr2,gr23/GB5	1216
dcr2,gr23/GB5	977
dcr2,gr23/GB5	1024
dcr2,gr23/GB5	1219
dcr2,gr23/GB5	1256
dcr2,gr23/GB5	1132
dcr2,gr23/GB5	1385
dcr2,gr23/GB5	1111
dcr2,gr23/GB5	1401
dcr2,gr23/GB5	1162
dcr2,gr23/GB5	831
dcr2,gr23/GB5	1229
dcr2,gr23/GB5	1142
dcr2,gr23/GB5	1361
GB 13F 31134/+	925
GB 13F 31134/+	551
GB 13F 31134/+	452
GB 13F 31134/+	805
GB 13F 31134/+	832
GB 13F 31134/+	805
GB 13F 31134/+	646
GB 13F 31134/+	737
GB 13F 31134/+	857
GB 13F 31134/+	498
GB 13F 31134/+	552
GB 13F 31134/+	464
GB 13F 31134/+	740
GB 13F 31134/dcr,gr23	1160
GB 13F 31134/dcr,gr23	1271
GB 13F 31134/dcr,gr23	902
GB 13F 31134/dcr,gr23	1130
GB 13F 31134/dcr,gr23	1192
GB 13F 31134/dcr,gr23	1264
GB 13F 31134/dcr,gr23	1172
GB 13F 31134/dcr,gr23	1131
GB 13F 31134/dcr,gr23	878
GB 13F 31134/dcr,gr23	1052
GB 13F 31134/dcr,gr23	1252
GB 13F 31134/dcr,gr23	1111
GB76C/+	1323
GB76C/+	803
GB76C/+	770
GB76C/+	814
GB76C/+	1020
GB76C/+	789
GB76C/+	776
GB76C/+	662
GB76C/+	672
GB76C/+	981
GB76C/+	953
GB76C/+	682
GB76C/+	726
dcr2,gr23/GB76C	1005
dcr2,gr23/GB76C	1213
dcr2,gr23/GB76C	1052
dcr2,gr23/GB76C	1106
dcr2,gr23/GB76C	1128
dcr2,gr23/GB76C	911
dcr2,gr23/GB76C	1052
dcr2,gr23/GB76C	1431
dcr2,gr23/GB76C	1189
dcr2,gr23/GB76C	947
dcr2,gr23/GB76C	1138
dcr2,gr23/GB76C	1337
dcr2,gr23/GB76C	1258
dcr2,gr23/GB76C	989
dcr2,gr23/GB76C	1245
Gg 34372/+	771
Gg 34372/+	451
Gg 34372/+	718
Gg 34372/+	598
Gg 34372/+	416
Gg 34372/+	423
Gg 34372/+	591
Gg 34372/+	635
Gg 34372/+	788
Gg 34372/+	616
Gg 34372/+	604
Gg 34372/+	394
Gg 34372/+	679
Gg 34372/+	644
Gg 34372/+	866
Gg 34372/+	872
dcr2,gr23>34372	1138
dcr2,gr23>34372	844
dcr2,gr23>34372	1026
dcr2,gr23>34372	1060
dcr2,gr23>34372	887
dcr2,gr23>34372	784
dcr2,gr23>34372	1126
dcr2,gr23>34372	616
dcr2,gr23>34372	1140
dcr2,gr23>34372	945
dcr2,gr23>34372	1061
dcr2,gr23>34372	739
dcr2,gr23>34372	894
dcr2,gr23>34372	755
dcr2,gr23>34372	857
