# Supplementary material for: Sleep-promoting neurons remodel their response properties to calibrate sleep drive with environmental demands
Source: PLoS Biol. 2022 Sep 29;20(9):e3001797. doi: 10.1371/journal.pbio.3001797 (PMC9521806; doi:10.1371/journal.pbio.3001797)
Supplement: S3 Data — (XLSX) [file pbio.3001797.s014.xlsx]

## Sheet: Figure S3a
Temp	Genotype	0	1	2	3	4	5	6	7	8	9	10	11	12	13	14	15	16	17	18	19	20	21	22	23
25C	GR 55,BO1	6	0	0	5	8	21	29	26	6	13	0	0	43	51	51	59	59	59	59	60	59	60	59	52
25C	GR 55,BO1	6	0	9	18	30	21	28	7	10	25	12	14	29	60	60	60	58	57	55	60	60	60	60	56
25C	GR 55,BO1	20	0	18	24	6	15	24	18	26	23	25	0	49	60	60	60	60	60	60	60	59	59	60	58
25C	GR 55,BO1	6	0	7	22	28	24	16	17	21	12	0	0	11	10	17	16	7	0	10	0	8	18	10	31
25C	GR 55,BO1	6	0	0	0	5	0	0	0	0	0	0	0	0	19	52	22	34	33	38	57	23	60	35	59
25C	GR 55,BO1	6	0	0	8	0	0	34	10	4	0	38	19	25	60	60	58	60	60	60	59	60	60	60	60
25C	GR 55,BO1	11	0	0	0	0	0	0	0	0	0	0	0	27	60	48	53	54	60	58	60	60	58	60	60
25C	GR 55,BO1	11	0	0	5	6	5	30	14	1	18	34	5	17	54	58	60	54	54	44	20	53	26	60	41
25C	GR 55,BO1	6	8	0	6	0	45	26	12	5	11	9	0	48	60	59	57	60	60	59	60	60	60	60	58
25C	GR 55,BO1	13	12	12	28	31	51	54	26	20	31	56	18	58	60	60	60	60	60	60	60	60	60	60	59
25C	GR 55,BO1	6	0	0	12	13	8	0	8	17	0	7	15	0	15	33	18	43	52	49	29	59	60	60	60
25C	GR 55,BO1	21	5	7	14	40	60	31	35	32	21	49	21	38	54	38	60	60	60	47	49	53	60	60	57
25C	GR 55,BO1	15	8	0	1	12	11	0	0	0	13	10	0	21	53	38	31	60	18	53	60	52	21	22	43
25C	GR 55,BO1	11	0	0	22	25	9	12	15	25	26	20	5	43	60	48	40	40	36	53	45	56	42	38	56
25C	GR 55,BO1	6	2	10	14	10	20	7	9	5	7	10	5	34	55	53	51	47	51	58	59	56	60	49	40
25C	GR 55,BO1	26	19	15	26	44	56	58	9	12	8	12	9	49	60	60	60	60	60	59	58	60	60	60	60
31C	GR 55,BO1	15	38	60	58	58	53	60	54	53	30	0	0	48	60	60	60	57	59	57	54	58	56	57	40
31C	GR 55,BO1	6	0	14	32	39	59	56	39	56	59	49	26	10	59	60	60	46	50	53	60	60	54	60	60
31C	GR 55,BO1	6	5	38	42	57	58	56	52	45	45	21	52	60	60	59	60	59	45	57	58	54	60	60	60
31C	GR 55,BO1	22	34	42	59	59	51	57	25	33	6	0	5	45	60	60	60	60	60	60	60	60	43	60	55
31C	GR 55,BO1	18	5	5	13	27	53	58	41	22	0	0	0	48	60	60	60	59	54	60	60	60	60	60	60
31C	GR 55,BO1	25	9	6	44	58	58	59	38	15	11	0	0	51	58	57	57	52	58	56	57	57	56	55	60
31C	GR 55,BO1	6	0	0	0	0	12	17	6	34	15	29	26	38	59	59	57	53	54	60	59	60	60	60	60
31C	GR 55,BO1	18	0	20	55	48	60	59	22	10	7	0	0	46	60	53	59	39	60	55	60	60	60	60	59
31C	GR 55,BO1	33	23	24	56	60	57	60	7	16	6	0	0	49	60	60	60	60	60	60	59	59	60	60	60
31C	GR 55,BO1	18	0	0	8	21	29	20	50	45	27	5	15	5	54	58	59	29	31	11	47	40	30	28	54
31C	GR 55,BO1	13	18	60	46	55	56	60	36	55	51	53	13	59	60	60	59	60	60	55	59	60	60	58	60
31C	GR 55,BO1	45	11	40	57	57	58	59	53	60	50	50	39	52	59	60	58	60	59	60	60	60	60	60	60
31C	GR 55,BO1	6	16	45	55	60	59	59	50	54	52	1	5	29	57	57	58	53	49	51	51	49	47	49	58
31C	GR 55,BO1	6	13	46	57	60	55	58	20	35	1	5	6	42	56	59	55	60	59	60	50	60	60	60	56
31C	GR 55,BO1	6	0	0	17	47	57	56	39	40	10	8	8	44	59	59	51	59	43	30	56	56	57	27	42
31C	GR 55,BO1	13	4	26	51	53	50	53	9	0	0	8	0	41	59	60	60	59	60	50	58	54	60	60	43

## Sheet: Figure S3b
Genotype	During heat
GR 55,BO1	63
GR 55,BO1	106
GR 55,BO1	87
GR 55,BO1	97
GR 55,BO1	5
GR 55,BO1	42
GR 55,BO1	0
GR 55,BO1	46
GR 55,BO1	85
GR 55,BO1	188
GR 55,BO1	33
GR 55,BO1	157
GR 55,BO1	32
GR 55,BO1	68
GR 55,BO1	63
GR 55,BO1	218
GR 55,BO1	327
GR 55,BO1	200
GR 55,BO1	256
GR 55,BO1	302
GR 55,BO1	161
GR 55,BO1	234
GR 55,BO1	29
GR 55,BO1	242
GR 55,BO1	280
GR 55,BO1	78
GR 55,BO1	295
GR 55,BO1	282
GR 55,BO1	294
GR 55,BO1	289
GR 55,BO1	177

## Sheet: Figure S3d
AstA	AstA	AstA	AstA	AstA	AstA	AstA	AstA	AstA	AstA	AstA	AstA	AstA	AstA	AstA	AstA	AstA	AstA	AstA	AstA	AstA	AstA	AstA	AstA
0.469342	-7.79108	-4.65399	-1.95221	2.31659	-0.816742	3.59555	-15.3672	-2.04009	-11.7681	2.71631	8.76598	6.05695	-0.904985	-7.12875	-2.78399	15.413	7.20199	8.70405	-1.66332	6.58522	-0.984488	8.92257	-1.6284
1.34658	-2.41874	-3.2839	-5.85764	3.97639	-1.99708	4.16793	-15.4567	-2.14796	-5.43371	1.67571	3.9644	3.12043	2.7355	-3.54708	-0.0368355	7.69353	6.47742	9.90116	1.05893	6.19418	1.02685	11.0211	8.13746
1.71353	-4.73631	-1.69767	-2.93315	4.19959	-3.16978	3.01032	-11.7789	-1.32461	-0.333209	1.49511	2.50829	3.44746	3.72427	-0.969164	0.386019	5.30334	4.32722	8.07048	2.71792	5.6457	3.19106	9.09663	9.23059
0.935341	-3.57007	-1.76808	-2.40036	4.14764	-2.03276	1.40481	-10.8932	-2.25311	-0.629907	0.367407	0.135907	3.21255	3.93359	-0.321191	1.07792	4.43321	3.40224	6.4521	0.496499	4.32692	1.40589	3.63532	6.94948
0.822132	-4.57925	-0.868819	-1.85126	4.95678	-2.46941	2.52701	-8.26447	-1.29709	2.70015	0.445306	-1.51463	1.80448	3.78013	0.719271	2.27734	3.87517	1.23262	4.25253	0.32692	2.21212	1.9299	-0.426246	7.14048
0.333448	-5.95511	-0.618642	1.20528	4.31283	-2.82897	1.80355	-5.16609	0.417599	3.86456	0.82434	0.426347	2.33166	2.45267	0.722766	2.45538	2.08253	0.203766	1.80647	-0.024725	0.645897	1.04547	-7.24016	2.90188
-0.182423	-3.83855	-1.39892	1.37837	2.60216	-1.30254	1.8308	-3.82563	0.329018	0.624767	0.419437	1.07897	1.39732	1.08348	-0.437225	1.78943	4.55384	0.846495	1.45306	0.50524	-0.177987	-0.48275	-10.2656	-2.35887
-0.246778	-3.92278	-0.165094	0.522339	1.55994	-1.84625	4.55951	-1.81511	-0.602898	-1.32149	-0.328166	-0.451182	0.0521136	-1.02922	-0.742688	0.438149	4.76565	1.28925	1.29755	2.40332	-0.941957	-0.1866	-5.91477	-3.29551
0.17402	-0.682532	0.35071	2.42713	-0.0282311	-0.43059	2.57737	-0.21139	1.9984e-15	-2.44249e-15	5.32907e-15	3.21965e-15	-3.02536e-15	2.88658e-15	-9.31427e-15	0	4.21885e-15	9.76996e-15	-4.88498e-15	0	5.16254e-15	6.4948e-15	0	0
-0.815471	4.656e-15	1.23235e-14	9.10383e-15	4.10783e-15	-5.9952e-15	-5.32907e-15	-3.10862e-15	-2.72223	-3.12384	-1.63356	-7.9802	0.200722	0.173035	0.235214	-0.276266	1.77441	-1.27408	-0.769997	-4.05366	-1.37158	-2.18844	3.82907	0.42557
-2.80287	-1.09	-2.39064	-2.07228	-0.687113	-2.09269	-1.06579	-1.72274	-4.74816	-6.14552	-4.87046	-9.90152	-0.810955	-1.60098	-1.70661	-2.03048	-2.30088	-5.20578	-3.77628	-9.24591	-2.6172	-2.91804	3.78505	0.748862
-4.55952	-4.39263	-4.6397	-2.03735	-0.522859	-5.54617	-5.81958	-3.67464	-6.48063	-9.97315	-6.49792	-10.0826	-1.99915	-4.46008	-5.78353	-4.58602	-3.6671	-7.52931	-6.11435	-13.5628	-4.10364	-1.52822	6.92866	1.20379
-7.69443	-9.14903	-8.32642	-4.86293	-2.91037	-7.94724	-8.01362	-6.60923	-10.9591	-14.2604	-10.4295	-16.1167	-5.32366	-10.5346	-10.0726	-8.25309	-2.42993	-9.73334	-8.13789	-14.4229	-7.95856	-2.11029	4.46561	-2.87607
-10.4552	-14.2563	-10.4611	-5.57391	-4.32683	-10.7607	-6.34766	-7.23736	-13.3584	-16.3175	-12.7712	-14.5589	-10.763	-15.1054	-14.3543	-12.0187	-6.06828	-14.5928	-12.3602	-19.1899	-9.54963	-4.35862	-1.74862	-4.39057
-11.7111	-20.6865	-10.2711	-6.92399	-4.11941	-11.0381	-6.06862	-7.27289	-17.4307	-15.6844	-15.0314	-18.187	-11.9515	-17.3074	-15.9673	-12.5725	-6.85285	-15.5588	-11.895	-18.7101	-11.7001	-6.29692	-3.36294	-4.4651
-12.9887	-25.8075	-11.3502	-7.00403	-7.02162	-9.62381	-3.9321	-6.80321	-18.5259	-16.2757	-16.5391	-17.6937	-13.8649	-17.2746	-15.024	-11.7344	-11.763	-17.4979	-13.0405	-19.6911	-12.8682	-8.42438	-12.1298	-4.85066
-13.599	-26.3034	-9.65524	-9.55761	-4.82729	-11.9071	-3.74635	-6.1662	-21.7221	-19.7995	-19.3511	-20.5302	-13.7049	-12.8175	-13.152	-9.87935	-13.9004	-18.7137	-13.3235	-24.2915	-12.2381	-9.58159	-15.9163	-1.69228
-12.7161	-26.8146	-8.96904	-8.58329	-6.30347	-11.2216	-4.63959	-7.31019	-22.3606	-19.7205	-19.7124	-18.503	-11.6933	-9.42738	-11.4549	-7.85727	-13.3889	-17.4724	-14.9979	-18.7613	-12.3054	-5.78277	-13.3897	-1.80101
-11.8354	-25.8191	-7.93904	-8.53026	-6.49409	-11.5943	-3.14865	-7.4889	-19.7634	-20.6575	-18.0991	-16.9714	-11.2623	-9.95676	-11.703	-7.93224	-12.0477	-15.3104	-14.594	-20.5038	-10.4086	-4.33416	-7.67506	0.0187135
-10.31	-21.8239	-6.92704	-8.52261	-4.86859	-11.5832	-3.09581	-8.24173	-18.3693	-16.5581	-16.9173	-16.5233	-10.6914	-6.33874	-9.41483	-5.92244	-9.55514	-13.0817	-13.1002	-19.8964	-9.37632	-4.99474	-3.07589	1.74777
-9.48564	-22.9392	-7.46636	-5.80283	-4.87768	-9.89819	-0.857747	-7.2331	-14.4774	-13.0694	-14.2512	-10.2703	-10.3868	-8.39398	-11.2382	-7.49279	-12.1373	-12.7741	-13.2595	-13.7663	-10.9852	-5.0455	0.439037	-1.98589
-9.1745	-21.9405	-7.39649	-5.85815	-3.64671	-9.83355	-2.43207	-6.33851	-16.6853	-13.9855	-16.2679	-14.3933	-11.0978	-7.9272	-10.6874	-7.3461	-13.0539	-11.6537	-10.254	-13.9297	-9.44763	-4.11652	6.15028	1.12829
-8.48394	-20.4009	-6.34875	-4.06068	-2.40991	-9.14306	-2.78155	-6.26852	-17.0619	-12.3148	-16.3673	-13.3599	-12.8774	-4.76184	-9.73323	-6.75511	-14.2336	-11.638	-9.91358	-8.08134	-9.52449	-3.29051	5.20411	0.991814
-9.55203	-21.2419	-5.92448	-4.22638	-1.49928	-7.83749	-2.72019	-4.96181	-20.6606	-19.1673	-19.5882	-15.5175	-13.8205	-5.78946	-9.93349	-6.45494	-14.6815	-12.7803	-10.3726	-11.2114	-10.6456	-2.4656	4.24478	-2.44082
-8.57076	-19.5226	-4.26109	-4.85248	-2.47384	-6.75142	-1.51516	-5.13518	-22.2364	-21.9822	-20.8189	-16.5685	-13.1636	-2.06198	-6.17112	-2.71032	-12.2757	-9.16594	-9.20055	-9.39876	-8.444	-0.807382	2.8528	-0.46332
-8.18673	-20.4733	-3.4453	-5.54128	-2.94187	-6.49858	-1.07569	-5.16716	-21.1099	-23.886	-20.0274	-12.036	-11.6351	-3.06712	-7.37515	-3.10905	-8.22562	-7.79459	-6.6878	-8.55985	-9.1124	-0.798253	1.5323	-1.25961
-8.8071	-21.8468	-4.92608	-7.09147	-3.98992	-4.71764	0.298574	-4.56354	-23.115	-25.1873	-21.2709	-15.8124	-10.5797	-3.39425	-5.9422	-2.13807	-8.59312	-7.15538	-8.33552	-12.0516	-10.4217	-1.64653	2.23469	-2.31725
-8.0092	-22.6857	-5.24704	-8.72477	-3.33501	-7.58836	-0.644755	-5.91964	-20.0044	-15.7994	-18.7857	-14.0608	-10.0492	-3.99587	-6.57375	-3.45026	-7.65916	-8.37689	-8.44891	-7.86056	-9.09224	-1.27114	4.70338	0.658521
-8.31355	-21.8916	-5.24566	-7.33441	-1.95775	-7.66411	-1.92849	-5.6411	-19.7498	-13.4327	-17.6521	-13.1826	-9.66893	-7.26973	-10.3501	-6.30178	-8.9452	-8.82642	-7.95457	-10.2279	-8.86924	-1.1919	4.57058	-0.49623
-7.96536	-19.2593	-5.47178	-6.72302	-0.828502	-6.84029	0.732538	-5.53973	-18.9194	-10.6634	-17.2824	-17.9649	-11.4771	-7.11371	-9.32012	-5.74666	-11.0263	-9.01122	-8.15193	-10.4814	-8.87859	-0.291037	7.8895	-0.834363
-7.03944	-18.8603	-4.17716	-5.64452	0.818703	-10.013	-2.76119	-6.25218	-17.0541	-8.00826	-15.6433	-13.9918	-11.5322	-7.27519	-9.4711	-6.14087	-10.0973	-9.06081	-5.86056	-9.24391	-6.50602	1.89156	9.47372	3.50265
-6.14413	-18.2507	-2.45889	0.282965	0.00209984	-4.85668	0.760057	-3.17263	-16.8739	-12.1317	-14.5701	-14.0018	-10.9536	-7.28707	-10.2697	-7.93353	-8.49914	-6.35278	-3.66775	-7.54113	-6.4312	3.56512	6.16947	3.15774

## Sheet: Figure S3e
dopamine	dopamine	dopamine	dopamine	dopamine	dopamine	dopamine	dopamine	dopamine	dopamine
2.67855	-4.61072	12.9983	-4.61072	10.118	11.336	-1.41624	1.85421	3.35308	1.40612
-1.66509	-1.86884	3.31348	-1.86884	8.05949	3.58182	-2.31056	1.70113	0.499583	-0.166292
-0.694499	-1.79714	-1.98423	-1.79714	8.59037	8.3182	0.393151	0.46935	-0.0949928	3.17958
-0.419686	-2.47439	-2.19019	-2.47439	6.83533	10.0482	-5.3261	2.14808	-0.211411	0.388277
0.680925	-1.60959	-6.7922	-1.60959	2.58566	7.91415	-10.3259	-4.6172	-3.46608	-0.0749401
2.15514	-0.629587	-3.21182	-0.629587	1.9253	11.0174	-9.36749	-5.69156	-3.24009	-1.68277
0.964683	-2.10673	-1.10883	-2.10673	1.58366	5.39039	-9.63034	-4.33526	-2.18112	-5.94428
2.42839	0.175449	1.63686	0.175449	-1.8461	2.12349	-3.37221	-9.17583	-4.12208	-2.69923
-0.263106	0.150549	2.96466	0.150549	0.328614	0.569693	4.30416	-0.911725	0.317959	-1.86741
4.16334e-15	6.88338e-15	-8.65974e-15	6.88338e-15	-1.29896e-14	-8.65974e-15	7.99361e-15	1.51823e-14	-1.23235e-14	-1.29619e-14
0.192983	1.60528	2.69956	1.60528	-2.61474	-2.81304	-2.70605	-6.0609	-0.914567	1.02352
-2.67925	-1.39593	0.411926	-1.39593	1.31693	-7.79711	-7.61857	-6.23007	0.881006	-0.751151
-2.25408	-1.71245	2.711	-1.71245	1.08356	-5.64952	-9.1014	-10.5607	-2.46842	0.457545
-2.40226	-2.07513	3.80333	-2.07513	-2.86536	-7.58142	-6.17982	-12.0426	-1.37867	3.66615
-0.541613	1.31865	4.27861	1.31865	-2.66323	-0.944793	-5.58393	-6.03775	0.829097	5.42573
3.30942	5.91921	4.59478	5.91921	-4.82408	3.58021	-5.38663	-7.43172	1.81868	9.51799
6.29284	8.04041	5.59665	8.04041	-2.20777	1.14742	-4.87791	-6.54162	1.38611	8.7695
8.25009	9.20515	5.88091	9.20515	1.75182	3.40539	-4.10539	-6.10538	1.92192	8.39938
9.53015	7.85605	5.82177	7.85605	0.514515	3.7703	-3.8483	-6.84843	-1.92355	7.96078
6.88859	4.63083	6.88615	4.63083	0.825637	5.494	-0.159878	-1.47093	-3.20403	2.63419
2.57611	5.18888	3.53871	5.18888	0.111529	8.75041	-1.36111	-3.50324	-0.356165	-0.70463
-0.131845	4.53142	5.08163	4.53142	-4.46325	6.69865	-2.00948	-3.70339	-3.89366	-3.52074
-1.39942	2.39126	3.94293	2.39126	-1.79954	7.07705	1.65156	0.363655	-3.85609	-1.8297
-1.22277	5.42591	1.66384	5.42591	-0.112856	7.86728	1.26456	-0.42999	-2.75973	0.130994
-0.309777	2.57725	-0.0574529	2.57725	-2.6946	7.66568	-5.44265	2.45331	-5.13669	4.75447
2.97829	0.682165	0.276665	0.682165	1.2314	11.9501	-4.19507	5.26811	-2.94106	8.38647
0.45889	-0.048172	-6.13914	-0.048172	0.374516	11.7308	-8.06034	1.08076	0.00923218	7.79739
-1.16257	-1.88455	-4.7345	-1.88455	0.0591119	12.1778	-7.20183	1.40417	0.0918573	10.1294
1.68621	-1.06515	-6.60551	-1.06515	2.75407	14.4351	-0.342196	4.26116	3.30617	10.2641
0.826421	1.48845	-5.58112	1.48845	4.5059	12.6732	-0.519198	2.91291	3.43716	6.61114
4.66462	3.27512	0.709549	3.27512	5.70346	#DIV/0!	0.467751	3.96609	3.01817	#DIV/0!

## Sheet: Figure S3f
	23e10>Epac	55B01>Epac
	0.139237	0.104931
	0.0928779	0.12202
	0.161663	0.156796
	0.1294	0.0781272
	0.113672	-0.0484002
	0.0996047	0.0632533
	0.108648	-0.0625714
	0.0899247	-0.051735
	0.141767	0.0956902
	0.0823797	0.0754954
	0.124324	0.0569973
	0.0862935	0.121089
	0.112389	0.0757204
	0.0788123	-0.0583574
	0.103674	0.0265581
	0.0734819	0.036354
	0.129023	0.115984
	0.164372	-0.0633027
	0.0404164	0.0945957
	-0.029087	0.109833
	-0.0209806	0.111641
	0.125381	0.0716665
	-0.0251458	0.046084
	0.0152787	-0.0322763
	0.0642319	0.12962
	0.0722248	0.120273
	0.0360754	0.136121
	-0.0310835	0.105814
	0.137063	0.0952104
	0.140935	0.0877229
	0.11512	0.118175
	0.145696	0.0808403
	0.140578	-0.0806409
	0.170986	-0.112082
	0.0785172	0.0437677
	0.0789777	-0.0652471
	0.0956189	-0.071782
	0.0823826	-0.112173
	0.0652081	-0.114624
	0.0607825	-0.112097
	0.111377	0.0848431
	0.106671	0.0495403
	0.0345982	0.149074
	0.0766327	0.150456
	-0.0587613	0.0884831
	0.0577095	0.0679522
	0.0484858	0.061245
	0.0644877	0.0214956
	0.0736445	0.0399547
	0.0908081	0.0380604
	0.067314	0.0319021
	0.12124	0.0257466
	-0.0673524	0.0106504
	-0.119448	0.0135131
	0.146967	0.130173
	0.174405	0.101367
	0.10743	0.0743685
	0.10254	0.0757645
	0.0596194	0.0544708
	0.154599	0.0250328
	0.0981108	0.0694166
	0.201827	0.0327474
	0.181018	0.0363242
	0.182037	0.13647
	0.118131	0.125878
	0.0515074	0.0775147
	0.0558526	0.0821079
	0.0804551	0.0222303
		-0.0320367
		-0.045785
		0.0249765
		0.0350056
		-0.02876
		0.0468614
		0.129585
		-0.0286634
		0.0765179
		0.0844566
		0.0972371
		0.121766
		0.0725126
		0.0760483
		0.07742
		0.111032
		0.104846
		0.145805
		0.0526724
		0.0431892
		0.0389569
		0.0967485
		0.0528317
		0.0400057
		-0.0938525
		-0.0573667
		0.0263789
		0.105586
		0.113843
		-0.0414883
		0.055672
		0.0780737
		0.0321663
		0.066184
		0.0524092
		0.0246359
		0.0270768
		0.0368107
		0.0534614
		-0.0220563
		0.0250035
		-0.0269391
		0.101632
		-0.0214562
		-0.0338349
		-0.0250851
		0.0374442

## Sheet: Figure 3g
time	1	2	3	4	5	6	7	8	9	10	11	12	13	14	15	16	17	18	19	20	21	22	23	24
dcr2;55B01/+	0	0	0	0	0	13	19	5	0	11	23	5	46	60	60	60	60	60	58	57	55	46	36	47
dcr2;55B01/+	0	11	6	5	22	27	5	0	25	12	0	10	33	44	53	59	57	40	39	18	24	17	19	15
dcr2;55B01/+	5	0	6	8	5	29	12	0	6	11	11	0	41	60	60	53	52	54	58	53	41	6	15	34
dcr2;55B01/+	44	28	16	54	59	56	60	60	55	55	50	5	55	55	60	60	60	57	55	60	58	60	59	60
dcr2;55B01/+	46	7	26	51	52	29	6	6	15	27	5	5	19	15	39	39	36	39	58	39	49	41	46	45
dcr2;55B01/+	0	0	22	6	20	20	8	16	11	26	12	0	26	60	59	57	51	49	0	17	32	12	41	59
dcr2;55B01/+	21	10	34	29	7	54	38	14	10	20	14	7	18	46	45	15	30	46	50	55	36	11	32	47
dcr2;55B01/+	6	36	25	22	36	30	31	58	30	15	12	4	57	60	60	60	60	59	59	60	60	52	54	52
dcr2;55B01/+	0	0	0	0	13	16	10	17	13	30	5	0	50	53	59	56	59	51	52	60	47	43	18	47
dcr2;55B01/+	28	35	41	40	20	55	59	47	13	39	18	0	5	56	54	54	51	52	57	56	60	60	53	58
dcr2;55B01/+	6	0	0	20	19	16	11	10	14	17	0	0	37	59	60	60	56	47	52	52	53	6	35	29
dcr2;55B01/+	0	0	0	0	0	5	13	2	43	26	5	0	45	57	43	53	54	48	43	59	55	19	35	30
dcr2;55B01/+	9	0	25	46	11	40	40	32	5	8	19	0	34	52	57	40	28	19	51	38	42	33	39	42
dcr2;55B01/+	0	9	0	5	9	0	15	21	0	0	6	0	21	31	50	32	50	34	17	16	13	5	9	5
dcr2;55B01/+	0	0	23	18	25	41	52	39	22	0	0	0	19	29	37	39	15	23	29	26	35	26	15	13
dcr2;55B01/+	29	0	5	16	26	42	11	11	7	7	5	0	12	38	53	55	46	32	37	19	53	17	28	40
AstAR1 rnai/+	6	0	26	15	11	55	60	56	5	36	22	15	58	60	60	60	60	60	60	60	46	58	51	52
AstAR1 rnai/+	31	36	37	35	24	27	24	41	29	6	22	10	60	60	60	53	54	55	51	59	43	55	55	60
AstAR1 rnai/+	9	18	18	11	9	24	10	31	14	13	8	0	48	60	53	37	51	42	48	46	58	60	50	45
AstAR1 rnai/+	6	0	0	18	0	15	16	12	29	20	27	12	56	60	60	60	60	60	60	53	53	60	49	43
AstAR1 rnai/+	43	32	19	35	37	30	25	13	19	16	17	21	31	41	40	58	57	59	48	25	24	39	53	52
AstAR1 rnai/+	18	7	26	42	46	46	46	28	16	18	6	5	33	45	59	54	57	46	54	59	45	58	60	50
AstAR1 rnai/+	35	51	28	23	24	29	18	15	5	30	3	46	38	57	60	52	54	34	49	43	41	45	48	54
AstAR1 rnai/+	48	44	37	34	18	25	56	29	29	13	12	7	41	60	60	60	60	60	60	60	60	60	54	48
AstAR1 rnai/+	12	24	16	15	35	28	53	30	16	29	5	12	52	60	60	60	59	60	58	58	53	59	60	58
AstAR1 rnai/+	11	40	14	32	27	12	26	30	47	8	18	11	58	60	60	60	60	60	54	57	60	57	60	60
AstAR1 rnai/+	44	46	6	33	34	7	29	13	12	18	18	47	60	60	60	60	60	56	59	60	59	60	57	58
AstAR1 rnai/+	10	7	28	40	35	53	48	36	12	14	5	7	43	55	57	55	42	55	59	60	52	46	55	49
AstAR1 rnai/+	26	22	47	51	38	49	33	27	40	37	21	44	36	56	39	22	33	51	55	46	48	54	42	47
AstAR1 rnai/+	47	45	28	43	47	34	20	37	52	20	51	49	53	57	50	59	60	60	60	59	59	53	56	54
AstAR1 rnai/+	27	0	26	7	19	23	50	51	22	9	45	18	48	60	60	60	60	52	60	59	57	56	52	48
AstAR1 rnai/+	18	9	23	43	24	44	44	37	40	40	27	22	48	56	60	60	60	58	57	60	60	49	58	59
dcr2;55B01>AstAR1 rnai	5	0	11	23	30	23	41	50	29	29	1	4	37	31	37	57	55	58	57	56	52	60	54	59
dcr2;55B01>AstAR1 rnai	7	35	31	43	43	59	51	42	52	23	34	52	57	56	52	58	57	59	60	58	58	60	50	57
dcr2;55B01>AstAR1 rnai	6	15	38	25	35	51	59	46	44	23	31	38	59	54	41	48	57	30	46	50	41	48	46	47
dcr2;55B01>AstAR1 rnai	15	25	38	40	37	58	57	58	55	50	47	39	60	59	60	60	60	59	58	58	55	54	59	59
dcr2;55B01>AstAR1 rnai	47	26	41	53	30	53	59	59	57	57	25	60	60	60	60	60	60	60	59	60	60	60	59	60
dcr2;55B01>AstAR1 rnai	6	0	32	41	32	33	60	55	56	52	46	59	58	59	57	59	59	58	59	52	55	59	47	42
dcr2;55B01>AstAR1 rnai	0	26	31	53	37	37	37	44	49	17	53	57	54	55	60	60	58	60	59	53	55	49	58	59
dcr2;55B01>AstAR1 rnai	30	17	20	43	28	20	12	29	32	18	9	15	59	57	58	52	59	51	53	60	54	60	55	60
dcr2;55B01>AstAR1 rnai	53	53	41	44	51	57	50	56	57	58	60	58	60	60	60	60	55	49	60	59	58	56	55	60
dcr2;55B01>AstAR1 rnai	23	27	36	55	39	42	55	44	37	56	31	60	55	55	54	55	59	60	60	59	58	59	59	60
dcr2;55B01>AstAR1 rnai	5	18	7	22	6	22	18	37	19	25	6	6	46	32	44	46	49	51	46	51	47	46	54	40
dcr2;55B01>AstAR1 rnai	14	10	28	35	45	33	52	51	12	19	21	32	60	60	59	58	60	59	59	60	60	60	58	58
dcr2;55B01>AstAR1 rnai	24	26	30	34	46	39	58	60	55	59	46	37	58	60	59	59	60	60	60	54	60	60	60	59
dcr2;55B01>AstAR1 rnai	8	19	47	26	39	54	58	58	58	55	57	60	46	60	60	57	60	59	59	60	60	58	60	60
dcr2;55B01>AstAR1 rnai	59	59	54	59	60	59	47	50	48	45	27	57	60	60	60	59	59	55	60	60	52	57	53	52
dcr2;55B01>AstAR1 rnai	55	56	45	59	51	57	57	60	59	59	57	56	52	60	60	59	58	51	60	59	54	57	59	55

## Sheet: Figure 3h
time	1	2	3	4	5	6	7	8	9	10	11	12	13	14	15	16	17	18	19	20	21	22	23	24
dcr2;55B01/+	5	0	0	0	0	0	0	0	0	0	0	0	16	55	50	59	48	53	58	58	48	54	50	42
dcr2;55B01/+	0	11	0	26	15	0	12	6	43	10	0	0	45	59	52	60	55	47	60	50	39	41	57	50
dcr2;55B01/+	0	0	0	5	7	6	6	0	0	0	0	0	37	40	51	55	7	25	29	58	42	6	52	50
dcr2;55B01/+	10	5	0	0	5	0	20	34	0	14	0	0	29	34	53	56	48	10	60	47	37	46	53	56
dcr2;55B01/+	8	3	0	0	0	5	0	5	0	0	0	0	10	31	52	53	41	45	19	33	21	0	0	0
dcr2;55B01/+	0	0	0	0	7	7	8	5	17	0	5	0	13	52	41	47	53	38	42	47	60	34	48	57
dcr2;55B01/+	0	0	0	5	0	3	11	5	8	0	0	0	25	33	44	44	53	35	43	43	42	38	33	60
dcr2;55B01/+	0	0	0	8	0	27	20	39	30	0	0	0	0	30	41	20	16	25	35	26	37	14	44	25
dcr2;55B01/+	0	0	0	6	7	41	59	15	8	0	0	0	5	30	39	59	54	28	43	58	55	29	7	30
dcr2;55B01/+	0	0	5	21	16	22	6	49	8	0	0	0	50	60	59	60	59	60	59	59	60	60	49	54
dcr2;55B01/+	0	0	13	7	18	0	14	20	6	0	0	0	25	49	56	48	54	52	46	41	49	51	60	50
dcr2;55B01/+	0	0	0	0	0	5	0	0	0	0	0	0	36	49	58	58	49	41	59	52	38	0	0	0
dcr2;55B01/+	0	0	0	0	0	0	0	0	0	0	0	0	5	37	51	42	39	57	55	43	46	22	57	38
AstAR2 rnai/+	0	16	0	5	11	2	11	23	15	8	0	13	30	11	32	48	43	41	44	47	57	50	53	58
AstAR2 rnai/+	9	16	9	20	13	6	0	26	40	2	6	0	5	14	17	43	45	59	52	43	47	41	18	51
AstAR2 rnai/+	15	28	26	10	0	34	23	19	28	1	7	0	0	15	31	26	33	28	58	24	41	40	30	54
AstAR2 rnai/+	0	5	21	12	57	29	5	8	21	2	16	5	50	59	58	56	51	53	59	49	54	46	54	56
AstAR2 rnai/+	0	0	0	0	16	0	19	9	0	0	0	0	14	35	43	45	48	54	51	43	55	43	53	56
AstAR2 rnai/+	0	9	7	7	20	21	2	9	12	3	7	6	41	27	25	27	9	23	24	31	27	37	40	46
AstAR2 rnai/+	0	33	0	24	4	34	13	10	18	13	6	27	44	59	51	52	52	43	59	56	30	30	31	29
AstAR2 rnai/+	0	24	13	0	0	35	9	14	7	0	6	7	31	21	42	22	46	30	32	39	41	31	31	58
AstAR2 rnai/+	0	18	0	16	21	23	33	17	28	24	5	0	54	59	60	50	60	37	44	43	55	40	50	41
AstAR2 rnai/+	0	6	13	5	13	11	32	26	43	23	31	12	58	57	59	49	58	51	58	50	40	52	41	58
AstAR2 rnai/+	0	0	0	0	5	25	24	0	0	0	0	0	21	19	34	45	54	14	58	52	47	4	40	37
AstAR2 rnai/+	6	23	29	12	0	19	60	56	11	0	12	0	47	60	51	47	35	54	42	50	33	41	13	48
AstAR2 rnai/+	3	36	60	36	1	26	54	52	41	3	13	16	60	58	60	55	60	60	60	23	48	53	32	47
AstAR2 rnai/+	5	2	3	6	16	25	5	16	6	5	20	0	8	17	18	31	50	38	26	32	23	42	28	57
AstAR2 rnai/+	5	6	8	15	19	14	12	32	5	18	6	0	7	23	32	51	10	54	45	44	37	19	9	23
dcr2;55B01>AstAR2 rnai	17	49	45	6	34	52	48	27	19	44	14	53	60	60	60	60	60	59	47	52	53	55	48	57
dcr2;55B01>AstAR2 rnai	30	46	35	32	54	35	43	47	39	27	36	38	34	47	47	54	41	46	36	47	27	42	29	50
dcr2;55B01>AstAR2 rnai	20	14	41	25	34	30	13	25	53	12	25	35	50	31	33	28	35	42	47	40	53	57	57	60
dcr2;55B01>AstAR2 rnai	0	12	5	17	21	43	34	39	20	22	0	27	45	54	46	52	59	22	44	39	42	28	37	44
dcr2;55B01>AstAR2 rnai	14	20	41	37	34	28	53	34	14	13	9	51	58	57	60	52	59	54	56	40	56	56	44	49
dcr2;55B01>AstAR2 rnai	9	60	35	45	16	17	44	46	34	43	47	54	44	55	59	41	60	30	50	44	60	29	32	56
dcr2;55B01>AstAR2 rnai	0	0	26	2	7	18	60	33	0	20	3	3	58	49	38	28	48	43	48	59	34	59	49	38
dcr2;55B01>AstAR2 rnai	0	45	34	47	36	35	58	43	24	39	29	41	53	60	60	49	42	45	58	59	46	51	59	24
dcr2;55B01>AstAR2 rnai	8	22	9	30	29	28	23	24	16	33	16	31	38	52	45	51	48	45	30	59	47	31	38	24
dcr2;55B01>AstAR2 rnai	27	42	40	26	43	33	22	40	27	21	35	18	49	54	49	32	55	48	53	46	50	41	47	46
dcr2;55B01>AstAR2 rnai	18	31	33	29	27	21	5	22	37	17	16	24	22	35	29	33	46	32	32	50	51	54	39	39
dcr2;55B01>AstAR2 rnai	6	0	15	16	16	13	17	36	43	13	11	31	60	57	55	59	52	55	56	47	52	50	53	54
dcr2;55B01>AstAR2 rnai	31	56	59	42	55	53	60	60	60	52	54	60	59	59	60	60	59	58	60	59	59	57	59	60
dcr2;55B01>AstAR2 rnai	31	53	26	27	50	54	58	60	60	60	58	60	60	59	60	60	60	58	57	59	60	59	59	60
dcr2;55B01>AstAR2 rnai	24	32	44	56	41	41	35	47	41	26	60	60	60	60	60	58	48	52	57	45	60	60	36	53
dcr2;55B01>AstAR2 rnai	6	16	54	47	40	50	33	30	8	15	25	22	60	60	60	60	59	60	60	60	57	58	60	48
