# Supplementary material for: Sleep-promoting neurons remodel their response properties to calibrate sleep drive with environmental demands
Source: PLoS Biol. 2022 Sep 29;20(9):e3001797. doi: 10.1371/journal.pbio.3001797 (PMC9521806; doi:10.1371/journal.pbio.3001797)
Supplement: S4 Data — (XLSX) [file pbio.3001797.s015.xlsx]

## Sheet: Figure 4a
Young	Young	Young	Young	Young	Young	Young	Young	Young	Young	Young	Young	Young	Adult	Adult	Adult	Adult	Adult	Adult	Adult	Adult	Adult	Adult	Adult	Adult	Adult	Adult	Adult	Adult	Adult	Adult	Adult	Adult	Adult	Adult
0.0835792	0.0736677	-0.0568196	-0.0699725	-0.060517	-0.0547607	-0.019763	-0.125871	0.0119934	-0.000543351	0.0324266	0.0500981	0.0153277	-0.0295202	-0.027548	-0.0603376	-0.0577162	-0.0283643	-0.0359179	-0.114818	-0.0782821	-0.0972823	-0.0853819	-0.0502056	-0.061479	-0.041512	-0.00897605	-0.00305748	-0.0378481	0.0261054	0.0450881	0.00490674	0.0383327	0.0533858	0.0368487
0.0581334	0.0545779	-0.07364	-0.0779945	-0.0588528	-0.0492981	-0.0213516	-0.160492	0.0194123	0.00606384	0.0428208	0.0559825	0.0137637	-0.0609074	-0.0507464	-0.0567386	-0.0521629	-0.0589581	-0.0450889	-0.128567	-0.0790422	-0.107103	-0.104239	-0.0882084	-0.092861	-0.0679008	-0.02606	-0.0169173	-0.0557729	-0.0123803	0.0329394	-0.00586062	0.0263333	0.0425959	0.0202753
0.03243	0.0444988	-0.0466024	-0.0493207	-0.0470296	-0.0336754	-0.0153748	-0.117423	-0.0320239	-0.0380068	-0.0111668	0.00772562	-0.0262869	-0.0813326	-0.0713481	-0.0562758	-0.0674936	-0.0730401	-0.0551618	-0.0987416	-0.0564624	-0.081538	-0.0838999	-0.0723923	-0.0661792	-0.0567322	-0.0173441	-0.0149408	-0.0403832	0.0130768	0.0124453	0.00228033	0.0201806	0.0340968	0.00845409
-0.00826509	0.00586182	-0.0295829	-0.0358373	-0.0260628	-0.00910749	-0.0182038	-0.108325	-0.0323467	-0.0454222	-0.0140677	-0.000333506	-0.03018	-0.0612117	-0.0649236	-0.0316797	-0.0669669	-0.0434166	-0.0517105	-0.0237121	-0.0103116	-0.0188843	-0.0305766	-0.0395835	-0.0291994	-0.00576281	0.00371718	0.00373317	-0.0121989	-0.00147745	0.0159434	0.00443929	0.0142281	0.0267667	0.00602748
-0.00805311	-0.00316463	-0.0115751	-0.0190665	-0.00782393	0.00440561	-0.00993572	-0.0340785	-0.0214617	-0.0358309	-0.0130654	-0.0123309	-0.0412082	-0.0285096	-0.0292503	-0.0234275	-0.0240104	-0.0147133	-0.0179163	0.000974986	0.00304382	-0.00451618	-0.00688386	-0.00901728	0.00309392	0.008356	0.0238393	0.0128835	0.0151259	0.00866282	0.00422207	0.00623062	0.00971187	0.010022	0.00717289
-0.00795586	-0.00589535	-0.00612374	-0.00365767	0.00476937	0.0119558	-0.01817	-0.00501745	0.00212526	-0.0122156	0.0186355	0.0220184	0.00028553	-0.0554961	-0.0670749	-0.0712596	-0.055481	-0.0530585	-0.0519633	-0.0143464	-0.00384047	-0.00346932	-0.00247612	-0.00954872	-0.00387106	-0.0032692	0.00246129	0.000951085	0.00167134	-0.0153577	0.00618786	0.00153285	0.00189398	-0.00095971	0.00290345
0.0018151	0.00371243	0.0307245	0.0422583	0.0353672	0.039732	0.0445153	0.0555972	0.00526817	-0.00953845	0.00782131	0.00886976	-0.00448197	-0.0176365	-0.0242956	-0.0359417	-0.0111125	-0.0286374	-0.0156297	0.0139384	0.0253342	0.0154773	0.0207704	0.0096734	0.0145141	0.0130544	-0.0263006	-0.0138346	-0.0167972	0.00669485	-0.0104099	-0.00776348	-0.0116059	-0.00906225	-0.0100763
-0.00226104	-0.00569009	-0.00321051	-0.00642939	-0.00269801	-0.0090784	-0.00239957	-0.00718897	0.00860366	0.0125995	0.00960766	0.0137822	0.0175097	-0.00648942	0.00161058	9.67884e-05	-0.00179251	-0.00162754	-0.000891085	-0.00879516	-0.00118932	0.00674828	-0.00932635	-0.00642159	-0.00555914	-0.00359343	-0.0296377	-0.00484448	-0.0210686	0.0430428	-0.0100652	-0.017754	-0.0155933	-0.00520964	-0.0150915
0.000445941	0.00197767	-0.027514	-0.0358289	-0.0326692	-0.0306536	-0.0421157	-0.0484082	-0.0138718	-0.00306109	-0.017429	-0.022652	-0.0130278	0.0241259	0.0226851	0.0358449	0.012905	0.030265	0.0165208	-0.00514329	-0.0241448	-0.0222256	-0.0114441	-0.00325181	-0.00895493	-0.00946093	-0.00740567	0.0122961	0.000579164	0.0331112	-0.0113056	-0.0406324	-0.0196389	-0.00933862	-0.0149106
-0.0310219	-0.0298985	-0.0899088	-0.0916023	-0.0752776	-0.087296	-0.145176	-0.151101	0.0159478	0.0372735	0.0289298	0.0211035	0.00369393	-0.0253616	-0.0383364	-0.0478433	-0.0450856	-0.0110926	-0.0301356	-0.037701	-0.0712334	-0.0561977	-0.043582	-0.0278905	-0.0281502	-0.0467337	-0.0440643	-0.0516601	-0.0409302	-0.0263997	-0.0335092	-0.0617578	-0.0757217	-0.059321	-0.0526732
-0.0408528	-0.0370074	-0.143324	-0.131227	-0.098457	-0.112191	-0.189899	-0.201934	-0.0664301	-0.0540187	-0.0310848	-0.0333914	-0.0625656	-0.0963774	-0.147308	-0.135983	-0.141087	-0.103351	-0.0925486	-0.0144147	-0.0848945	0.00593914	-0.0119857	-0.0124832	-0.023505	-0.048863	-0.0973026	-0.103862	-0.0788454	-0.0741446	-0.0405728	-0.0775093	-0.111305	-0.0899076	-0.0739499
-0.0612291	-0.0699771	-0.167445	-0.151924	-0.0883415	-0.116746	-0.171005	-0.259572	-0.0934225	-0.0941537	-0.0421896	-0.045864	-0.094106	-0.116208	-0.179842	-0.0936796	-0.147657	-0.1172	-0.0783336	-0.0216383	-0.12478	-0.0144636	-0.0414805	-0.0449741	-0.0541197	-0.0666688	-0.13811	-0.138051	-0.127082	-0.117075	-0.0603921	-0.0846274	-0.167519	-0.130936	-0.117194
-0.00995549	-0.0503758	-0.154573	-0.146355	-0.0805194	-0.100444	-0.1338	-0.311783	-0.154571	-0.17589	-0.119685	-0.122744	-0.14945	-0.0903016	-0.199274	-0.031723	-0.183869	-0.0902759	-0.0474526	-0.0828833	-0.171104	-0.0483418	-0.0715917	-0.0832279	-0.0855781	-0.10333	-0.131312	-0.114488	-0.126392	-0.102529	-0.0423258	-0.0847289	-0.156945	-0.111181	-0.111246
0.021209	-0.0213403	-0.132756	-0.133498	-0.0720354	-0.0826644	-0.106341	-0.303648	-0.0554892	-0.111191	-0.0602001	-0.0703751	-0.0939155	-0.0360129	-0.172867	0.0206705	-0.157981	-0.0300763	-0.00193484	-0.0942214	-0.196517	-0.11526	-0.117406	-0.111445	-0.109292	-0.111204	-0.127291	-0.112521	-0.140757	-0.0858678	-0.0695546	-0.0975453	-0.175837	-0.136421	-0.136703
0.0270353	-0.0111274	-0.110363	-0.114493	-0.0747345	-0.0715308	-0.108766	-0.302451	0.0176396	-0.0725555	-0.0204131	-0.0321904	-0.0428613	-0.0375134	-0.173662	-0.0124485	-0.202888	-0.0125977	0.00446438	-0.0684943	-0.163343	-0.0900326	-0.0810315	-0.082826	-0.0730922	-0.0826944	-0.102722	-0.0912412	-0.117105	-0.0641382	-0.0432813	-0.0598836	-0.129184	-0.106252	-0.108289
0.0140173	-0.00451633	-0.0881807	-0.0872069	-0.0548443	-0.0459335	-0.0882135	-0.225315	0.0292466	-0.0979471	-0.0134928	-0.0266515	-0.0435874	-0.035164	-0.15308	0.00601105	-0.203986	-0.0236387	-0.00581512	-0.02417	-0.142328	-0.0498837	-0.0494495	-0.05402	-0.0449035	-0.0443811	-0.100483	-0.102803	-0.125654	-0.0487033	-0.0643283	-0.06423	-0.131977	-0.1155	-0.120414
-0.0120468	-0.0228071	-0.0476547	-0.0455301	-0.0207403	-0.00943404	-0.0350677	-0.143894	-0.00183513	-0.113174	-0.0167336	-0.0262906	-0.0534333	-0.0405376	-0.159836	-0.0263776	-0.23185	-0.0314682	-0.0242482	-0.0727109	-0.149815	-0.0858181	-0.0547182	-0.0780381	-0.0580933	-0.0625532	-0.0599505	-0.0702889	-0.0982148	-0.0806853	-0.0483004	-0.0521908	-0.104777	-0.094044	-0.101256
0.0162011	0.0141888	-0.0826841	-0.0840656	-0.0523569	-0.046435	-0.0756057	-0.170855	-0.0218856	-0.112447	-0.0284571	-0.0266467	-0.0621574	-0.0424442	-0.177625	-0.0303919	-0.219726	-0.0437311	-0.0554887	-0.0554809	-0.133135	-0.0495235	-0.0461363	-0.0613495	-0.0599875	-0.052574	-0.0584097	-0.0689106	-0.0995804	-0.0802171	-0.0404929	-0.0501612	-0.083422	-0.0757177	-0.0888354
-0.0175749	-0.0143002	-0.125883	-0.130167	-0.099328	-0.101452	-0.114708	-0.196753	-0.0144114	-0.0722956	-0.00699849	0.0016475	-0.0331086	-0.0568648	-0.195567	-0.0615491	-0.212159	-0.0346579	-0.0500023	-0.0801376	-0.153701	-0.0718069	-0.0627006	-0.0803821	-0.0752291	-0.0755369	-0.0443414	-0.0546209	-0.0859741	-0.10107	-0.00539285	-0.0133293	-0.0265267	-0.0374984	-0.0413202
-0.0203404	-0.015874	-0.147811	-0.156409	-0.130978	-0.131403	-0.170475	-0.235435	-0.0172773	-0.0623277	-0.00500694	-0.00533027	-0.0404234	-0.0435388	-0.181997	-0.016354	-0.152979	-0.0256288	-0.0343914	-0.000422393	-0.100212	-0.00737927	-0.0138532	-0.0269478	-0.0166211	-0.0325142	-0.0636436	-0.062182	-0.105055	-0.0516302	0.0126904	0.013076	-0.00876978	-0.0180468	-0.0254125
-0.0610481	-0.0589231	-0.111331	-0.127895	-0.108434	-0.0964716	-0.12807	-0.170092	-0.0555598	-0.0934382	-0.0318568	-0.0380399	-0.0727507	-0.0787507	-0.221222	-0.0543179	-0.177423	-0.0686241	-0.0491761	0.0159615	-0.0967427	-0.0290226	-0.0125195	-0.0538906	-0.0251683	-0.0421361	-0.0267958	-0.0296187	-0.0768761	-0.0260702	-0.0113002	-0.0250068	-0.0321069	-0.0381298	-0.0479458
-0.0412255	-0.0310652	-0.0942731	-0.109946	-0.0863158	-0.0641003	-0.141155	-0.183609	-0.0517086	-0.0877907	-0.0312785	-0.0434442	-0.0848131	-0.0925022	-0.232358	-0.066735	-0.189504	-0.096047	-0.0715187	0.022958	-0.0823567	-0.0379743	-0.0166797	-0.0489067	-0.0210113	-0.0348693	-0.0310095	-0.0239657	-0.0897995	0.0141786	-0.045616	-0.0579692	-0.0728236	-0.0686703	-0.0882262
-0.0398641	-0.0219714	-0.0577952	-0.0763617	-0.0450306	-0.0296974	-0.106956	-0.156639	-0.052579	-0.0916348	-0.0412172	-0.0435558	-0.0760557	-0.0801184	-0.236514	-0.0818457	-0.195509	-0.104076	-0.0714803	0.00877949	-0.0894216	-0.0440041	-0.00961726	-0.0407753	-0.0372861	-0.0402691	-0.021324	-0.0160207	-0.0704748	-0.00469856	-0.052545	-0.0660172	-0.0666693	-0.0708234	-0.0896037
-0.0106052	0.0111817	-0.0450064	-0.0531499	-0.0156078	-0.0101266	-0.09591	-0.187769	-0.0253162	-0.0549047	-0.00569315	-0.00820684	-0.0485962	-0.0167191	-0.195381	-0.037446	-0.111064	-0.0577158	-0.0358357	-0.00981391	-0.109127	-0.0414501	-0.0247363	-0.0397233	-0.034715	-0.0428537	-0.0286922	-0.0217534	-0.0796973	0.00348728	-0.0258877	-0.02448	-0.0405563	-0.0455937	-0.0620232
-0.0103819	0.00367394	-0.0243104	-0.0246661	0.0107615	0.0115012	-0.0240066	-0.116431	-0.0235243	-0.0607363	0.00116901	-0.00440975	-0.0344155	0.0241732	-0.173761	-0.0366048	-0.0743842	-0.00737128	-0.00272224	0.0432573	-0.0807478	-0.00717373	0.0308819	-0.00881847	-0.0126724	-0.0169339	-0.010963	-0.00388092	-0.0626167	0.0150482	-0.020024	-0.0310695	-0.0298463	-0.0391378	-0.0618488
0.00028487	0.00547644	-0.0752659	-0.0696161	-0.0339998	-0.0318151	-0.0596125	-0.178639	-0.056718	-0.0877394	-0.0265043	-0.0294993	-0.0737629	-0.000433692	-0.212142	-0.0893831	-0.104739	-0.0234484	-0.0195839	-0.00722861	-0.111143	-0.0517528	-0.0186457	-0.0670172	-0.0490511	-0.0624066	0.000377061	0.0131062	-0.0536456	0.0360582	-0.0185485	-0.035473	-0.0339268	-0.0370968	-0.0616146
-0.00711078	-0.0108145	-0.115267	-0.102127	-0.0619345	-0.0636675	-0.0720718	-0.151519	-0.0919201	-0.132116	-0.0751158	-0.0793268	-0.11669	-0.0210227	-0.219637	-0.122191	-0.137971	-0.0378758	-0.0313008	-0.00769815	-0.101676	-0.0665096	-0.0129849	-0.0491813	-0.04953	-0.0647084	-0.0387847	-0.0207971	-0.0890563	0.0123691	-0.0222825	-0.0258765	-0.0254619	-0.0401037	-0.0571961
-0.00152	0.00807764	-0.140747	-0.135492	-0.0890416	-0.0834677	-0.136894	-0.198529	-0.0927605	-0.122339	-0.0915376	-0.0873756	-0.125077	-0.0255016	-0.218139	-0.113099	-0.112771	-0.0841262	-0.0336852	-0.0239267	-0.0923406	-0.0455474	-0.0227685	-0.0524051	-0.039663	-0.0668272	-0.0503833	-0.0401484	-0.107818	-0.00974009	-0.00801858	-0.00829095	-0.0177495	-0.0351723	-0.0347511

## Sheet: Figure 4b
young	young	young	young	young	young	young	young	young	young	young	young	young	young	young	adult	adult	adult	adult	adult	adult	adult	adult	adult	adult	adult	adult	adult	adult
-1.59712	-0.306884	4.00179	6.18963	-1.24333	-2.48026	-4.0332	2.70516	4.00179	4.11687	-3.10286	11.3472	-0.264105	-1.32956	0.116644	4.79349	0.814783	0.380886	-3.1113	non resp	-1.61181	-0.78768	-7.20368	4.77141	-4.71703	-0.146932	6.57103	0.95618	-9.49434
-0.0744593	-1.15964	0.915887	5.01569	-0.824017	-2.30805	-1.73656	0.658735	0.915887	-4.41203	0.555799	4.40038	2.17167	0.318078	2.23284	6.97468	-1.22963	0.137834	-1.41035	11.3707	-3.28545	0.840686	-2.06609	6.19642	-1.7345	2.49557	8.07269	0.461521	-5.70823
1.59712	-1.3407	0.326336	5.41744	-1.63891	-1.75162	-1.87986	-1.54195	0.326336	-4.41555	-0.98832	1.81151	2.54833	-2.27206	-0.217603	7.79017	1.95486	-0.713444	-1.95755	6.84749	-5.28217	0.39175	-0.81076	6.23608	-2.84669	0.557023	4.73224	1.57676	-6.57203
1.92344	-0.0329122	-1.70415	3.75226	-1.5606	-1.48907	-2.15985	-2.83312	-1.70415	-4.07546	0.682561	0.31627	3.13367	-3.36396	-1.72119	7.63742	0.911445	-0.365844	-0.673507	3.49236	-7.9316	-0.289538	4.83888	6.21084	-2.32073	-0.0154799	3.18075	0.342024	-3.05974
0.680908	0.195991	-0.632588	4.97449	-1.44578	-0.611774	-1.58398	-2.11977	-0.632588	-0.296779	-4.60659	4.58066	2.55728	-5.07629	-2.82199	3.63933	1.15471	0.130387	-1.6907	1.10274	-10.8464	-1.73609	2.58127	4.51211	-0.769192	0.131706	1.67163	1.89689	-4.44161
-0.368064	1.37648	-0.454915	0.457311	-0.278932	-0.60903	-1.39143	-1.34088	-0.454915	-0.443039	-4.71385	6.12681	1.76774	-2.97087	-1.28677	1.37423	0.663882	1.23633	-0.897888	0.421043	-6.21804	-1.8687	-0.400466	2.76257	2.86494	3.05462	6.35497	2.10094	-1.95425
0.544303	-0.913733	-0.719724	-1.06321	-0.216857	-0.477298	0.464253	0.195057	-0.719724	-0.499428	-3.57996	2.56484	1.41986	-2.21696	-0.509674	-0.672797	0.163386	0.514028	-0.962066	1.43088	-4.90775	-1.50127	-3.22594	1.66505	4.8881	3.28301	7.58657	2.0656	-0.630509
0.759793	0.441893	-0.348226	-2.50281	0.0200831	-0.16535	-0.762567	-0.250787	-0.348226	-1.07155	-1.22582	-0.651114	0.0820666	-0.606257	-1.03002	-0.0979801	1.87807	1.05047	0.920326	-1.98463	-1.58782	0.381491	0.488174	0.0561381	2.65354	2.88104	3.53602	0.60793	2.79866
0.226841	-0.380022	-0.38138	-1.01883	0.579165	0.0016009	0.107424	0.343969	-0.38138	1.62046	1.46611	-0.424075	-0.311001	0.378694	0.170946	-1.47071	1.02153	-0.300613	1.648	-2.12646	-1.53647	0.301317	2.4151	-0.355596	0.914795	1.22088	-1.14779	0.348049	4.04948
-0.0482927	2.53009	-0.181605	1.17245	0.94269	0.748537	1.74186	-0.909745	-0.181605	-3.17734	-2.52617	0.634229	3.94581	0.895457	2.97092	0.60195	1.27232	-0.521921	2.80899	0.0628011	1.3457	3.55653	5.91615	1.17038	-0.976771	0.393088	-1.87045	0.95136	-1.67124
2.73114	1.59194	-2.01019	3.14636	4.19332	3.27796	5.55701	-1.60348	-2.01019	0.765222	-0.836485	5.89094	9.3379	3.72296	4.16135	3.07758	6.36589	2.97255	7.6373	4.21888	0.880581	6.00506	9.95566	3.69946	-0.303941	0.693551	1.95287	3.75744	-1.08229
5.0842	2.29644	-3.2318	7.05019	6.27466	6.85896	8.28666	-1.14961	-3.2318	-3.71421	-2.22668	12.0288	14.4691	4.77444	5.45668	9.4483	12.8895	9.78842	12.9501	6.38941	-3.16233	9.01975	16.3549	7.28312	3.81455	3.57992	6.63621	6.53299	2.33872
6.71	-0.635808	-2.4514	11.1979	7.03457	9.03756	9.31828	-0.529886	-2.4514	-3.99205	1.63048	18.2118	14.276	6.06023	5.05759	13.7891	20.0527	15.8716	17.0145	6.31849	-6.01415	12.5254	20.4112	10.2544	5.48707	7.8402	10.901	10.9401	12.6941
4.7171	-1.49805	-2.26395	14.3921	2.75179	8.13556	7.13757	-0.0942961	-2.26395	-5.89578	4.65116	18.9231	11.2337	4.40789	5.831	13.7132	20.1156	15.1892	18.3	6.23688	-7.24273	13.2982	19.7403	14.8166	5.30836	8.71722	11.6986	12.1604	11.7767
3.2056	-4.18084	-0.291694	16.9082	0.958107	7.40189	5.49077	2.00429	-0.291694	-3.81759	5.65689	16.234	9.56641	3.90991	6.99612	10.6748	17.2399	13.0914	17.3354	3.01704	-7.32556	15.6404	19.3544	14.7265	1.26925	7.72143	13.3372	12.0158	9.52239
0.81482	-4.64932	-1.54306	16.6006	0.357236	8.32767	4.68128	1.79252	-1.54306	-1.24424	3.91706	15.7471	7.20289	3.90542	5.72397	6.45362	15.7539	10.4184	14.8716	0.672582	-8.52602	14.44	17.7843	13.9486	0.738628	6.45309	9.32804	13.0457	7.2344
0.479272	-4.53704	-0.786458	14.5864	1.66406	7.61321	3.96188	2.68376	-0.786458	-8.29644	-1.48213	19.1179	8.46778	3.42498	6.62338	6.34509	15.6374	7.87767	11.2617	-2.8028	-9.67027	12.718	17.6373	9.51684	0.0674953	6.53176	11.2623	12.6673	6.78364
-3.27948	-4.05235	-1.53795	14.5588	1.206	8.4187	2.96824	2.37836	-1.53795	-6.02383	-2.70726	21.0543	5.31813	3.06415	2.38414	3.93428	16.8258	6.00772	10.9823	-2.11341	-9.51586	14.7243	21.471	11.7568	-0.00976347	6.2785	10.0307	13.5257	5.91067
-3.52614	-3.90528	-0.862968	12.193	1.20925	7.37765	2.99738	2.86879	-0.862968	-3.59027	-4.66927	21.2247	4.86239	3.18497	3.92938	4.31514	17.9031	4.53034	12.0516	0.183553	-8.86671	13.6915	22.7362	11.8119	-0.109096	5.95368	11.5263	13.9756	4.19991
-4.39156	-5.07154	-2.81397	7.58934	-0.233492	8.76358	4.56248	2.16346	-2.81397	3.83257	-1.85266	16.4709	2.7342	1.46406	2.36833	4.18551	17.2678	5.68097	11.9179	3.38934	-4.18327	15.1282	23.7005	13.4218	0.519586	4.51531	10.8204	14.4291	6.82137
-2.68419	-4.44334	-4.47338	2.75002	-1.17436	6.78715	3.97778	0.482627	-4.47338	-0.771389	-0.258398	17.7152	3.30547	0.0101026	4.99854	5.66225	16.1798	5.62944	11.294	5.12469	-4.18477	11.8426	23.198	10.7189	0.646087	5.73138	10.5047	15.414	8.52245
-2.53335	-6.17178	-5.87947	3.2489	-2.07952	5.41083	1.58155	0.0412406	-5.87947	-5.81178	-3.55698	16.9021	3.33063	-2.02184	5.24686	4.97086	16.5836	6.14771	10.369	5.1762	-4.92649	11.36	23.35	6.83926	-0.478834	5.00001	8.1174	16.6101	10.6105
-1.55787	-5.31468	-6.10687	6.03974	-2.77208	2.92394	-1.16091	1.2477	-6.10687	-10.3282	-5.70077	19.8624	3.68064	-1.18711	3.31202	4.46438	13.9351	5.73428	11.0952	3.1301	-7.09356	10.1555	24.4897	6.0453	-0.877863	4.32093	6.09189	16.9058	10.3286
-1.27581	-6.83714	-4.73437	7.87682	-3.75595	0.868833	-0.786414	2.72433	-4.73437	-11.6404	-8.60375	16.9156	4.93188	-1.89531	1.20268	4.51713	13.3358	5.54723	10.4129	1.95068	-8.90307	9.4571	21.1816	1.47787	-2.82164	0.64838	3.3535	15.4409	9.4199
-3.62503	-4.51371	-4.35649	7.41112	-3.72187	1.7658	0.334858	2.43632	-4.35649	-10.9814	-4.49376	18.0482	4.94126	-2.31247	0.671788	5.88484	13.4453	5.33128	10.4973	-0.826951	-7.42937	9.80553	21.9381	2.15939	-3.76912	3.64336	3.92203	13.0027	9.02216
-5.61639	-3.36248	-3.78139	5.79254	-1.50258	1.85682	0.825497	1.41935	-3.78139	-15.331	-5.22368	15.9524	4.51111	-0.571562	3.70373	7.00583	15.3947	5.53323	8.9942	-0.0887243	-8.8907	9.78425	16.8857	2.67963	-4.79514	2.81658	2.58241	13.4353	7.69078
-6.25747	-2.16894	-6.34277	3.78656	-1.03276	3.36258	1.36604	-0.00334383	-6.34277	-15.9278	-4.22352	16.036	4.50599	-1.46712	2.64669	7.15104	16.8623	4.46362	8.83014	-3.07341	-6.64868	10.8474	20.0161	3.26183	-1.9701	6.88704	4.08175	14.6347	8.64585
-5.8515	-4.54139	-7.05177	1.90698	0.174257	2.89786	0.660773	-1.07114	-7.05177	-14.2702	-2.52408	16.3301	3.4922	0.543601	3.61622	8.00975	15.0902	3.35142	8.70275	-1.31029	-8.45406	11.8806	19.6256	3.50277	0.892296	5.47964	5.99038	14.8436	9.194

## Sheet: Figure 4c
short	short	short	short	short	short	short	short	short	short	short	short	short	short	short	short	short	short	normal	normal	normal	normal	normal	normal	normal	normal	normal	normal	normal	normal	normal	normal	normal	normal	normal	normal	normal
8.08962	3.91491	0.949426	-1.93682	-2.54551	1.54501	7.09275	-1.15175	-0.645498	2.57383	4.36767	3.91102	-1.22128	7.60086	-1.71001	-3.74537	-1.45762	-3.34267	2.85048	2.89131	1.28191	-2.93465	13.3411	-0.987548	-3.40909	12.1762	-2.19253	2.1643	0.592421	1.68751	3.13434	-3.27308	4.23906	2.30012	-0.846164	-12.09	-5.99063
-6.42942	2.63837	0.888902	-1.3267	1.68204	-2.06378	2.82165	4.32497	-2.82639	-4.32918	7.82831	8.76028	5.08688	-3.23598	1.48061	-12.6204	2.17277	-2.62155	2.85048	2.89131	1.28191	-2.93465	13.3411	-0.987548	-3.40909	12.1762	-2.19253	2.1643	0.592421	1.68751	3.13434	-1.1716	8.38904	-6.91854	3.98873	-15.9118	8.41324
8.60075	8.81622	-2.19783	3.46671	-1.45168	-1.87109	-0.734143	1.18725	-9.94193	2.28314	3.57505	4.99064	3.08875	2.15108	1.38744	-11.5917	0.645773	2.75819	2.85048	2.89131	1.28191	-2.93465	13.3411	-0.987548	-3.40909	12.1762	-2.19253	2.1643	0.592421	1.68751	3.13434	0.897894	-4.91447	6.68458	-2.76293	-10.8926	6.04046
6.45248	1.89936	-5.27001	-0.841564	-0.605591	4.6322	-1.05415	-0.846062	0.715196	1.57021	4.16244	4.257	3.41198	0.0542919	0.250441	-2.51041	3.32305	1.91546	6.75571	4.1586	-0.551484	0.871273	9.72829	-10.7962	-4.88848	9.90503	0.743725	-1.51678	-11.6991	-0.5198	-9.98458	2.66002	1.97115	0.837899	-0.311794	-10.8228	5.6032
1.48918	3.9784	2.23729	4.79994	-4.74983	-2.85146	-3.95902	2.91882	11.5135	-1.24598	0.98252	2.72163	9.13561	-8.83085	1.80618	-1.59431	2.15394	-0.353761	2.62476	2.08469	0.0516371	2.72592	8.21972	1.43964	-3.1091	9.96457	2.56263	-6.99783	-8.10434	7.25934	-3.76817	-3.14652	-4.18	-3.43579	2.22066	-3.88062	-0.105296
7.4094	0.298607	-0.402793	-6.68079	1.39735	3.66596	-1.2097	-2.48198	-1.0421	-0.335746	-2.65858	-1.34814	5.5182	-1.32921	-0.657157	0.432742	-0.937736	-4.85644	1.63212	1.12624	5.62318	0.306917	7.51383	1.17792	-4.61037	-0.707191	1.10563	-11.1105	15.8552	7.42001	0.622171	0.760206	-1.26571	2.83184	-3.13466	-1.61249	1.78039
12.4111	0.0446535	2.8908	1.23454	-1.35534	2.10824	4.01847	1.88342	5.52574	-4.34234	3.97372	-7.17281	-0.258948	-3.22569	-6.17988	0.0771849	2.17026	-5.34291	0.946239	2.20978	-0.178946	-5.49049	5.55402	-12.4583	0.365984	7.82412	-1.70881	-3.88141	-1.36481	-1.63606	3.28799	5.72532	-1.30045	7.79233	0.0564574	4.81726	-4.1805
-2.08293	2.95581	1.18539	2.48727	1.52484	5.13756	-3.64892	4.68983	-0.712948	1.64782	3.15515	5.80904	5.55703	0.572873	4.78041	3.59479	1.96055	7.92619	-4.89809	0.111718	-3.36655	1.85078	-0.918101	-0.51865	-5.17432	4.92129	3.58042	-5.12322	-0.316537	1.24857	0.898554	-1.63752	6.24519	-0.643157	-3.98036	0.675849	2.50541
-5.62046	-2.42124	-2.71114	-0.948901	-0.937362	-0.200449	-2.50857	-2.27687	-1.08797	0.68629	1.80463	5.05594	-2.83951	-5.39736	-2.77188	-8.07531	-3.87244	5.72135	2.53848	2.18994	2.03675	-1.93041	4.05736	0.755371	-0.101394	-2.15497	-1.68656	-8.82268	0.728308	-2.87097	0.635416	1.94099	-11.717	-5.52389	-4.83768	-7.44904	-2.02313
-4.70774	-0.579226	-1.36505	-2.77291	0.767854	-7.04536	2.13902	-4.29638	-3.72482	2.00823	-8.9335	-3.69218	-2.45857	8.05017	-1.24519	-4.42611	-0.258372	-8.30463	1.35759	-1.24012	4.05191	-0.861996	2.89876	4.53745	4.37668	-2.29583	6.2145	-5.60891	-8.33615	0.0336032	-2.82423	2.85891	-9.47386	-2.08433	-2.8396	-1.42516	-1.24185
-41.4165	-10.7179	-0.432672	-9.11492	-10.2885	-18.2571	-17.1023	-17.1934	0.0523863	-4.85401	1.16652	-1.14388	-12.9382	-0.61874	-10.1088	-6.34182	-5.21861	-10.6068	1.00202	-1.06154	-2.72212	0.941624	-6.03802	-4.77417	0.899028	-0.470493	-6.39955	23.4362	9.28919	3.22486	-1.99773	-4.45386	-3.36614	-14.7935	-15.3241	-2.2461	-2.8221
-56.0739	-20.0676	-3.22904	-11.3711	-16.2749	-16.5342	-26.7898	-13.8308	-4.60707	-10.243	0.833903	-7.77445	-27.7174	-21.5894	-2.00954	-12.6419	-5.89421	-16.1468	-17.5829	-8.85853	-5.93301	-13.812	-13.0865	-29.096	-15.1579	-1.1196	-8.60613	-0.9359	10.0554	0.0336032	4.21427	-2.3343	-10.6649	-12.1194	-4.61812	-2.85216	-4.74636
-34.6201	-11.4349	-8.81183	-19.6	-15.7642	-16.4509	-25.5355	-8.86689	-6.06399	-1.8734	2.58781	2.80639	-18.7469	-33.5683	-2.3301	-18.1511	-5.17089	-17	-21.3147	-12.7967	3.82434	-11.8994	-9.24281	-29.8075	-4.19063	-1.36646	3.044	-1.29936	24.1271	1.20657	3.3807	-16.5412	-18.9251	-4.31644	-11.0584	0.257117	6.26552
-33.6517	-14.8108	-6.31961	-22.2629	-20.4112	-8.75411	-25.1907	-12.5539	-15.471	-4.46203	-1.04149	-3.10304	-20.7397	-30.3726	-4.39173	-17.4463	-5.79626	-18.9311	-24.8974	-17.1369	-1.58723	-11.516	-9.22494	-29.4622	0.268131	-7.99257	0.186224	-9.21102	20.9972	3.23431	-1.32046	-7.06438	-3.01751	-6.76456	-4.56585	-7.8494	1.6775
-44.4814	-13.6799	-10.2016	-16.4145	-22.0041	-21.3767	-25.8139	-5.82087	-30.5007	-9.65639	3.48423	-7.52295	-26.7289	-31.4893	-14.0367	-15.256	-8.22615	-7.93406	-14.9971	-8.68858	-6.20866	-5.76107	-22.5102	-30.3655	-8.52451	1.40857	5.98025	2.11994	-14.4191	-2.99489	-6.66534	-14.6859	-13.0234	0.629643	-12.4408	-5.43067	-7.43584
-47.9459	-16.3371	-16.4731	-12.5073	-20.7654	-23.6078	-28.8614	-3.9266	-17.5188	-1.59718	4.58352	-0.142074	-24.651	-35.4872	-13.2453	-21.4928	-13.4476	-17.4731	-19.0871	-8.56608	4.57843	-7.43172	-27.6227	-24.3588	-11.688	3.7349	0.862018	-8.16392	-27.0052	3.18285	-4.14433	-16.067	-4.76063	-2.03227	-0.548775	-11.3609	-10.4034
-52.5326	-16.7214	-8.2357	-10.672	-13.6845	-18.6933	-34.0074	-11.692	-30.0052	-6.40745	-2.93812	-7.20337	-20.3305	-41.2618	-7.17162	-19.777	-16.6046	-17.2342	-16.2556	-35.0403	-6.62551	-4.53881	-28.1797	-13.8414	-2.01726	-9.58846	5.37825	-8.45706	-23.2152	0.986044	-11.5184	-15.1421	-15.8111	0.117864	-0.0690035	-14.7585	-15.8081
-58.5796	-13.8051	-6.81376	-18.0047	-19.5796	-16.465	-31.8099	-6.71328	-24.9563	-7.30716	-9.45484	-17.8384	-25.7718	-43.8388	-8.79548	-19.5999	-21.006	-29.9739	-9.36718	-13.0512	-8.83595	0.262851	-29.8878	-28.2563	-20.1459	-2.96672	5.45438	1.41142	-14.8313	-2.46459	-8.71569	-20.4368	-12.4725	5.42064	-16.2267	-9.93388	-13.1524
-25.9022	-19.04	-7.02751	-12.8985	-17.1601	-17.0135	-25.6811	-3.64458	-19.9371	-2.50872	-8.6917	-9.85171	-22.486	-41.494	-7.53226	-17.2173	-17.0391	-18.6134	-20.0301	-15.0492	-10.5387	-6.83334	-29.5542	-36.5965	-23.7381	-6.83957	-0.99788	-9.00225	-25.145	-17.1261	-4.02689	-15.4606	-7.99873	-2.65926	-15.8991	-21.9504	-12.8582
-47.9593	-17.788	-14.197	-15.0417	-18.1829	-17.1031	-32.2329	-4.33484	-7.19176	-5.08683	-15.0256	-23.5992	-27.5107	-37.4286	-8.522	-20.7526	-17.6054	-20.2173	-4.51985	-15.3511	-9.88897	-0.272901	-29.0717	-31.4968	-25.7802	-16.338	3.3696	5.16389	-20.2028	-10.208	-4.19643	-21.8234	-10.4168	-3.40034	-9.95253	-16.6593	-15.5814
-45.5805	-18.4339	-6.89191	-14.6886	-14.1597	-10.465	-34.2293	-0.106497	-21.0829	-12.5239	-8.76601	-11.0411	-23.4882	-37.1338	-14.7309	-22.5393	-20.4572	-13.3496	1.99553	-5.31546	-18.6061	0.553533	-27.4514	-34.5101	-22.8639	-7.9461	1.06815	-10.0429	-26.3669	-14.631	-11.7594	-25.8289	-13.9675	1.56015	-13.2494	-6.94399	-16.4206
-52.3385	-14.4045	-5.57953	-14.4697	-11.8192	-12.4871	-25.0649	0.256382	-32.8372	-4.63303	-10.6485	-22.3097	-21.4271	-43.2313	-0.614081	-21.3574	-18.6653	-18.8166	-0.231167	-6.88125	-9.92502	-7.04363	-46.7695	-28.1655	-24.5055	-8.80721	4.79615	-3.37084	-14.7023	-11.1941	-2.1293	-14.8264	-6.44543	3.60948	-3.46806	-20.202	-11.4692
-30.9596	-14.2623	-5.11525	-14.7663	-15.6548	-12.0721	-24.306	-1.84201	-30.4854	-6.26013	-6.4483	-26.1599	-23.1062	-43.9493	0.901587	-21.6637	-15.4606	-23.5468	-4.29849	-10.4709	-2.9497	3.32042	-40.5208	-34.7191	-32.5218	-16.627	7.01327	-3.58826	-16.7543	-11.6257	-0.538991	-19.3896	-9.19968	0.32612	-8.92561	-24.8558	-22.6371
-39.2375	-17.5764	-9.26691	-13.4084	-19.6143	-9.72954	-20.8839	-1.13301	-23.2917	-5.15523	-9.25668	-17.02	-24.8472	-24.4164	-7.07545	-15.2409	-12.0411	-21.2704	1.49442	-12.7941	-13.5603	-3.0568	-44.9244	-43.6682	-20.3686	-21.6557	-2.74534	-3.09068	-27.9941	-10.6197	-4.16641	-21.9625	-15.1325	3.29599	-9.18002	-31.517	-22.6355
-32.7197	-15.9409	-19.3407	-15.9068	-12.5921	-14.3448	-16.0679	-4.66912	-22.9607	-8.31999	-10.179	-14.8969	-18.6923	-44.6438	-5.40451	-20.4249	-70.1488	-10.0015	-11.9695	-10.3518	-15.3561	1.32353	-49.1984	-27.6184	-33.0484	-16.1362	0.543446	4.34287	-26.1476	-13.8844	-3.00613	-15.1129	-2.59197	9.35093	0.85569	-23.5115	-29.0256
-32.4661	-49.9876	-8.53832	-15.5946	-20.2344	-12.1808	-26.9255	-6.14628	-34.6745	-13.3578	-17.6677	-18.8513	-19.1278	-32.2962	-3.79568	-10.5288	-37.1739	-29.2484	-4.67934	-10.137	-9.91526	-2.4391	-39.3205	-49.1786	-35.3273	-19.2118	-7.94908	-1.78288	-11.1864	-11.1804	-1.17388	-21.4118	-7.56326	5.48489	-15.5855	-14.8136	-37.6213
-45.592	-14.9361	-11.0275	-12.8392	-15.0021	-8.27487	-44.1695	-7.33747	-24.0399	-7.83988	-21.9705	-23.5908	-20.3724	-28.5163	3.70051	-25.3204	-42.7343	-27.0193	-22.8259	-16.6426	-11.1065	-3.42479	-28.0948	-37.3898	-32.0183	-17.08	-11.1617	-8.83891	-14.0857	-20.0937	-3.4547	-15.3271	-17.3061	9.02525	-7.40847	-14.4628	-36.0989
-29.3609	-3.38965	-6.41614	-11.8915	-11.4932	-20.6935	-30.194	-8.60064	-29.7462	-5.41699	-17.3657	-22.7502	-26.1968	-30.5317	-3.36192	-21.3435	-37.2881	-26.8505	-35.3721	-22.4718	-11.7389	0.4453	-55.5901	-55.078	-22.7879	-21.4234	-6.98165	0.442205	-14.6406	-12.0247	-5.03	-10.5121	-19.7105	3.43446	-3.90253	-3.84022	-34.898
																		-42.7145	-15.2045	-10.1586	3.65208	-61.0943	-56.6674	-36.2479	-20.8135	-7.0285	-8.71235	-3.59495	-10.6984	-1.30986

## Sheet: Figure 4d
short	short	short	short	short	short	short	short	short	short	short	short	normal	normal	normal	normal	normal	normal	normal	normal	normal	normal	normal	normal	normal	normal	normal	normal	normal	normal	normal
5.36541	-2.65569	-1.42447	-9.64958	-0.866024	3.13983	-6.52074	-8.28619	-1.98863	-4.23482	0.171041	5.88107	-1.93882	-1.71063	6.72	1.46986	0.12569	-4.40881	-16.5112	2.47841	6.10273	4.03535	2.83782	-1.66731	-7.46122	10.7103	-1.92949	-10.3027	3.13897	-2.09576	-3.11615
3.46591	-2.90087	-2.27137	-7.82405	3.1512	5.17215	-3.31492	-6.34389	1.61273	-4.55916	-2.35703	3.43233	-3.85312	-2.67979	4.5724	0.854273	-1.71777	-1.73257	-12.14	1.60592	6.00759	2.78842	1.79905	2.33072	-2.81463	15.8033	-5.61401	-13.5835	-3.58747	-1.0189	-2.9637
1.32124	-2.97055	-3.43824	-6.44631	3.92359	5.57971	-0.683825	-6.24908	2.365	-2.52216	-1.50364	2.00416	-2.96383	-2.01688	3.24182	-1.43682	0.679236	-1.6956	-11.2392	0.0281865	4.61553	0.249666	-0.485011	1.78814	-2.30963	20.5784	-4.40288	-10.053	-7.4055	-2.24743	-2.30224
-0.125576	-4.78747	-4.73617	-1.7491	6.01536	6.51467	3.54329	-6.16475	5.15879	-1.26794	-1.20242	1.37181	-4.1551	-1.03133	-0.136389	-1.90541	-0.0863328	0.00685754	-6.54189	1.82033	4.77957	-1.54226	-2.19063	2.23188	-0.599919	29.0453	-3.44486	-8.36772	-10.0171	-1.73283	-0.291543
-1.42855	-4.77256	-4.41319	-2.81293	4.10095	5.32533	5.92404	-5.0176	3.0032	-0.563958	-2.96097	2.63167	-2.54433	-0.0930073	-1.01071	-2.42491	1.63842	-2.15416	-3.61626	0.351329	2.28029	-2.39585	-2.71954	-0.86753	0.447034	24.6708	-2.49013	-5.04568	-6.03913	-1.63064	-0.322973
-1.45935	-5.29962	-3.99983	-5.77135	4.12979	4.33546	4.44054	-3.65254	1.03216	-1.59974	-1.44631	2.11706	-3.40026	2.02389	-2.87159	-0.90095	0.338348	-1.07246	-2.51386	1.95525	2.93683	-2.39864	-2.2328	-1.46935	-1.8053	21.7265	-4.43607	-9.7825	-5.90577	-0.290882	-0.359301
-1.01321	-4.07286	-3.70578	-6.56087	1.89864	1.45764	0.928031	-0.981625	-3.03684	-1.84417	-1.55199	0.213758	-0.0342709	3.14451	1.50025	-1.18404	0.231702	-3.74511	-5.87568	-0.645931	0.298167	-0.780108	-0.750227	-2.60934	-4.34721	15.5762	-5.49007	-10.6834	-5.04845	-1.92639	-1.57119
-0.137104	-3.8945	-3.53164	-4.10196	0.0794024	-1.98132	-2.36644	-0.228906	-3.09485	-1.70537	0.116702	-0.905506	1.60036	1.30499	1.34038	-0.614222	0.177109	-0.624037	-9.60291	-0.0142702	0.877129	-1.13972	-1.21563	-1.5673	-5.38756	14.1028	-5.81898	-12.5113	-7.62009	-2.15498	0.257868
2.44872	-2.02138	-1.12921	-0.892143	-2.3267	-2.35389	-2.38701	-1.69663	0.114399	-4.84866	-1.58237	0.79867	3.79535	-1.79354	2.67804	-0.593612	0.517997	-2.21678	-9.62907	-0.56149	-0.73855	1.95183	1.47312	-1.71864	-3.56695	13.9049	-6.92082	-6.7524	-4.11192	0.228408	0.36277
1.11821	1.47538	1.4787	-0.691161	-2.13204	1.67347	-0.0478044	0.661575	2.61927	-2.58686	-1.82583	6.13041	10.0927	-2.30415	1.19891	0.261723	0.830318	2.4398	4.16823	3.54407	-0.734106	4.55944	4.16288	1.61951	6.00482	-10.8668	-4.48421	-1.77639	-5.87125	2.01703	4.26538
6.77936	5.33633	4.24869	1.24271	-1.96958	4.78513	4.12007	3.22891	5.34102	1.18687	1.22061	11.3378	7.94312	1.6067	4.34887	2.87622	5.35898	7.40764	16.4239	9.04976	-0.272714	7.62311	7.64931	9.07944	9.79216	-7.00424	3.21283	6.77705	2.73959	5.59681	8.89496
8.61829	7.78125	5.27185	3.0509	2.40908	6.36925	6.52469	6.97102	4.08683	6.32763	2.48368	16.2724	6.08655	3.71225	9.82115	6.9189	7.40684	14.8919	26.864	11.9953	2.00314	8.528	8.93779	15.8845	16.1223	-4.1692	11.4864	13.7998	11.6892	5.56612	14.1364
14.6301	10.1086	6.59809	3.83256	2.56049	0.866321	4.50555	8.19779	5.41306	6.69704	3.46521	16.5168	-2.56819	4.6118	13.5252	8.56228	11.8568	20.1579	27.0209	12.3496	2.83542	6.78513	7.55481	17.3837	13.6618	29.7168	13.9424	18.5408	21.2102	5.90738	14.5842
12.9202	8.70347	5.27245	5.97069	5.86203	0.478673	1.50851	9.49463	4.9275	4.65589	3.67316	14.7791	-3.17833	4.09851	16.8645	8.66473	11.0512	19.9665	28.2864	10.799	5.1444	7.94258	7.44455	13.0314	14.4064	37.9716	12.2554	20.1462	17.4035	1.85309	12.7327
11.6017	5.42465	3.2888	9.10129	2.19856	-0.993973	-1.09275	8.60153	7.19368	3.66489	2.02115	12.3761	-1.82516	3.74855	17.1347	7.43113	10.3237	19.1782	27.1455	9.91541	3.72952	6.11274	5.60684	13.8793	13.1847	41.1272	12.8053	18.5371	12.7358	0.308216	9.88929
7.24477	2.76466	1.54799	11.0103	3.1113	3.01159	0.449987	7.77285	7.6146	1.47664	-0.056158	7.9551	-1.98141	3.6543	17.6808	8.17857	11.3369	18.1358	25.8616	6.50802	5.05632	5.39296	4.6674	15.4293	14.3232	40.4871	11.6018	17.6185	10.9294	0.837978	9.97134
4.92288	3.1363	2.35302	10.6306	1.18536	3.77976	1.08395	7.26999	6.85609	-0.363769	-0.262819	5.70064	-1.20527	2.74609	13.6957	7.29535	12.3742	18.4358	23.8899	4.11488	3.0952	1.062	1.4782	17.1518	13.4453	43.9024	12.1675	17.678	15.1703	0.948481	9.49744
7.43197	6.04577	2.99114	6.33534	0.99551	4.74784	-0.715091	11.5406	4.91777	-1.28397	-0.61025	3.52307	-1.24273	-1.19095	11.0904	6.62308	16.793	19.7345	21.7143	3.25584	5.0547	1.09991	1.85011	13.1681	13.3617	46.2778	9.58079	18.0713	17.1656	-0.0644599	10.0154
7.15049	3.20627	1.82758	5.06071	1.34542	2.83139	-2.48122	10.8932	2.38642	-0.549579	1.32458	4.87643	-3.30584	-4.03334	9.8287	6.31271	15.0822	17.7214	15.9615	2.57276	2.85683	-0.331847	1.20435	10.7453	10.7476	48.135	11.7949	17.6179	17.0938	-2.80716	8.02717
6.89137	2.52951	0.480847	4.28886	2.03899	2.71446	-3.44184	9.37939	4.6526	1.92126	-0.0159382	4.70397	-4.36267	-10.1178	11.0074	4.87362	15.1647	16.8412	11.0442	2.66711	3.26449	-0.0569804	1.77034	9.44136	10.2613	46.2887	11.475	17.0654	9.3887	-4.17111	7.23653
3.17617	-0.191843	-0.767066	4.47479	2.85801	-0.0393097	-3.982	6.68699	4.61989	3.36516	-0.0993728	5.07868	-5.24041	-11.656	10.8131	4.09466	13.9948	14.682	9.18172	2.15621	2.43907	-1.62088	-0.134437	8.95245	9.10607	42.4834	16.8431	16.3604	4.86615	-0.91598	7.7888
4.50375	0.680483	0.412758	4.72749	1.17527	-2.80817	-6.83463	7.41666	4.4435	1.43019	-1.24393	2.48138	-4.51277	-13.769	8.98291	2.66587	14.7159	15.2837	6.07608	4.25074	4.984	-4.91481	-3.70266	8.17027	10.4945	33.8087	16.5052	15.1942	3.46931	1.81806	7.21816
1.72093	0.549146	0.204872	1.41227	0.643678	-3.25826	-8.41193	5.25227	1.57184	-0.524694	0.236077	0.73772	-3.57986	-10.8464	8.57735	4.73177	14.323	14.6319	1.51416	3.12658	4.65432	-3.95919	-2.64536	7.47841	8.33021	25.3444	17.1603	14.2024	9.23334	3.57382	7.15407
1.88094	1.70422	0.940605	0.763501	-1.54469	-1.74413	-6.9527	2.64421	-0.612959	-2.64382	1.11706	-0.616686	-2.78987	-7.67836	9.84379	4.58386	13.2521	12.8519	-5.10638	1.58871	5.60942	-6.65935	-5.24722	8.69495	3.44179	15.2138	14.0375	14.2781	15.7477	1.44249	4.6058
4.74291	3.06518	0.649566	-2.53469	0.340873	3.47761	-0.787497	-2.83225	-1.72931	2.1303	3.76558	1.30246	5.0151	1.74177	10.0419	3.1969	15.7354	9.79764	-6.93884	1.14197	6.16152	-3.89954	-2.01229	6.31496	1.44602	14.7922	12.4635	18.8839	19.4336	0.0998496	4.98174
9.91972	1.37903	0.597143	-2.9192	1.78569	4.68393	2.77418	-4.23319	-2.9027	5.07866	4.0285	2.87776	8.91066	9.75463	8.72071	2.55555	15.152	8.23353	-9.87062	3.10111	7.86689	-1.94759	0.333502	3.65665	-0.854286	21.3655	11.7606	22.4859	24.0127	0.256937	5.48054
9.76608	1.46277	1.80468	-2.07534	-0.592057	5.71402	5.63545	-3.85552	-2.33031	7.7143	5.19573	4.32994	12.467	15.7471	10.583	4.16801	14.3465	7.54956	-6.17878	4.99137	9.34803	2.82438	5.02204	0.623226	2.77286	34.2508	13.1527	24.5702	23.5805	0.722059	7.3202
5.47088	1.03893	-0.055436	-4.79743	0.384131	5.77018	7.28269	1.28203	3.39004	6.32348	2.20834	3.81086	11.8856	14.0142	10.0643	7.00862	14.203	13.301	3.59741	5.36971	10.2044	7.10906	9.88993	2.75568	4.75983	38.7214	11.6777	22.3934	18.8024	2.12573	7.65614

## Sheet: Figure 4e
Sleep Deprivation	Sleep Deprivation	Sleep Deprivation	Sleep Deprivation	Sleep Deprivation	Sleep Deprivation	Sleep Deprivation	Sleep Deprivation	Sleep Deprivation	Sleep Deprivation	Sleep Deprivation	Sleep Deprivation	Sleep Deprivation	Sleep Deprivation	Sleep Deprivation	Sleep Deprivation	Sleep Deprivation	control	control	control	control	control	control	control	control	control	control	control	control	control	control	control	control	control
-7.55457	2.91285	-6.94543	-8.42977	4.71611	-27.3886	-3.47409	2.73468	0.947684	-1.12895	1.84655	5.67604	8.23648	0.946883	9.15344	4.96215	5.16414	1.86515	16.2584	5.23797	0.657119	-3.57157	19.2856	9.84494	7.1918	8.65687	3.3091	6.28141	4.55712	0.579176	3.32994	5.44512	4.95673	8.27939
1.54162	-3.97511	-10.8232	-4.24659	7.01078	-2.31045	-4.55079	-1.35208	2.86186	8.01718	7.27286	7.28289	-7.20744	-4.76626	12.1344	9.30574	9.5914	-8.08924	-19.8848	2.2115	7.91642	10.4519	-6.47311	1.90915	-0.889892	5.0807	-8.46032	4.48898	12.3348	-6.96112	1.78769	13.4294	4.60623	13.7789
-5.81922	8.32856	-7.9628	-0.606041	-3.14461	-8.35112	-4.64902	-6.73733	5.72476	-0.614167	-0.264171	-5.72866	2.22902	-4.08871	5.0224	5.87124	3.50658	3.25496	1.08106	-15.7788	0.149691	-11.0156	5.67768	4.9275	3.29471	7.33528	-3.29351	-3.72712	6.54597	0.282308	-1.94762	7.34093	-0.568029	2.96037
-19.9753	-7.60977	13.5749	6.78642	9.13321	4.13172	-0.604149	-3.11375	0.900317	-2.53584	0.402651	-9.76418	14.7331	-4.37734	11.0268	0.941826	3.85754	-3.8531	1.97914	-7.37263	7.37987	-4.04679	11.9349	-0.87377	2.19986	7.88068	-7.9359	5.14494	0.0117245	2.33623	0.217307	1.96509	-5.46849	4.16381
11.9037	7.72602	-5.88897	2.9606	-3.32968	-3.14611	0.438551	5.74646	2.34361	7.32721	2.18525	-0.361987	6.79174	-0.561354	6.39295	3.66569	5.4505	-2.1453	-6.26609	3.95126	-3.95562	-4.55064	-4.03599	2.90873	4.74792	-3.55693	-12.256	-2.1457	6.1535	0.194242	-3.70014	3.7031	3.29385	1.99191
5.02772	-3.95653	-6.84092	-3.73027	-1.09385	2.45194	-6.51656	9.67422	-7.44599	1.86271	-2.27081	-2.21717	-6.00595	2.157	8.31273	3.53884	-1.16109	2.90865	2.14957	-4.82459	-2.69014	5.10912	-2.54771	-1.48784	7.18972	0.655367	-2.57503	-4.55616	2.31775	-1.15587	2.14234	-3.51403	-7.1973	-2.79023
-5.54795	-3.71941	8.61135	-8.21515	8.57158	2.09882	0.122467	-2.28764	6.24162	-4.86044	0.989208	-4.9447	-7.55755	-2.57098	2.77185	-2.9987	1.90763	-2.95214	-1.94876	-7.39528	-6.3295	3.95487	3.23598	-0.921836	-3.38274	-0.0941875	-4.01661	-4.2914	8.54653	0.586278	4.16659	-5.36393	2.36924	-1.92551
3.13942	3.23314	-6.04462	-9.35307	-4.14806	-1.40465	-5.09859	6.76844	-3.72909	-2.42803	0.609049	7.56385	3.56083	-1.20232	-0.796678	-0.431017	-2.47036	11.3051	0.371949	3.82259	-1.47849	-5.80635	3.34772	0.451477	-0.765927	0.45713	7.19952	4.43524	-13.1765	-3.15795	-2.24822	-0.970423	-3.78626	5.13902
-14.5229	-3.28322	-5.6288	6.4827	-5.10337	-3.17513	-1.63174	-6.27992	-8.86281	10.238	9.55558	-4.64164	11.6107	2.96871	-1.99367	-0.69972	3.68572	-9.11629	5.69333	4.44601	-4.4401	-0.213765	-1.07958	1.84048	2.08735	-1.25896	2.45548	-3.01347	-2.1499	0.11825	-1.59371	9.10132	0.0440805	-5.6676
-13.8476	-5.26511	0.0753815	1.45316	-17.2774	-4.28894	6.60786	1.79912	6.35028	-2.94955	-11.1538	2.0225	-7.61402	0.804597	0.0185037	4.12944	-3.12299	-3.22627	-11.6943	13.9613	-1.14932	-1.96725	4.89462	-1.37013	2.06131	0.896014	-5.63839	2.86963	6.77984	2.45342	-0.324665	-2.76696	1.37295	2.45409
-11.7718	4.82485	2.1417	3.61562	2.81405	0.743142	1.69659	-12.2413	3.00535	-12.6711	4.27745	-18.5792	5.38956	-7.78274	2.31296	-4.28221	-0.498467	5.66543	12.3155	-10.564	12.6633	7.5208	-6.01793	8.63446	5.43858	-3.11805	-9.13837	-0.162014	0.180804	-2.4037	-4.77964	-1.82881	-10.4757	4.77539
-35.6339	10.4617	7.04281	3.65004	-12.5961	-14.0979	-1.41388	-11.2907	-7.22169	-13.9122	-3.16608	-23.7175	-2.94097	-16.1966	0.630528	4.56319	1.56533	-13.272	-22.4263	-9.11874	-1.69117	9.19277	-7.67565	-5.21933	-10.8248	-1.78364	-20.15	-4.23055	-7.94673	-7.03072	-7.61018	-2.52539	-8.00007	-19.7028
-20.3812	-24.7204	-2.55489	-23.7452	4.36629	-22.0288	2.35772	-23.7607	-7.22169	-8.74556	-8.51478	-26.5082	-2.16343	-20.5601	-14.2964	-9.56967	-16.0259	-18.813	-12.8582	-14.0689	2.42385	-4.16387	-3.94258	-5.76277	-17.022	0.894042	-25.7697	-12.9619	-5.86348	7.72957	-0.942156	-3.09	-0.0992707	-21.4851
-47.9151	-24.1754	15.9675	-11.9478	-14.7709	-5.94695	0.0985402	-25.5777	-13.5856	-2.09383	-11.4943	-25.8547	-20.1155	-23.5928	-13.7416	-26.5	-11.5813	-22.3748	-35.2167	-16.8616	-7.35671	-4.6998	-8.21967	-19.8088	-2.91813	-9.41135	-35.6112	-19.1161	-1.53714	8.65568	-1.78029	-15.5326	-6.3716	-12.9184
-49.4311	-11.8496	2.14245	-22.4848	-21.7437	-18.1287	-7.85142	-19.2108	-11.9695	-20.696	-16.0201	-21.4277	-13.7448	-19.8988	-21.4376	-29.1366	-25.4051	-10.9995	-9.09457	-15.8096	-0.15653	-8.63949	-4.59376	-29.371	-12.4301	-6.40524	-32.3122	-20.8477	-3.37727	4.44201	-8.99843	-8.44347	-6.04835	-15.6816
-53.6512	-34.2255	-7.23192	-6.31186	-9.70982	-12.3371	-20.3298	-22.0405	-23.8642	-35.1436	-12.5069	-22.5295	-16.0401	-23.9817	-26.1316	-26.5362	-30.6136	-21.2628	-21.5379	-25.6982	-13.7362	-17.6003	-7.75899	-22.3808	-5.95163	-2.67917	-10.1641	-23.2621	-6.60829	-0.944224	-8.40019	-13.6409	-7.87392	-14.9466
-32.8404	-18.1987	1.94469	-16.4337	-29.3659	-12.4677	-11.7628	-17.4975	-20.1138	-24.3615	-26.2711	-20.1692	-25.2559	-24.5305	-31.0038	-26.3125	-22.6168	-28.8853	-14.7127	-23.5217	-11.8238	-24.204	5.53115	-20.3258	-10.2508	-5.99397	-12.4894	-14.2873	-8.02325	-10.1947	-11.136	-11.9344	-0.41536	-24.3936
-38.8545	-22.7341	-0.209602	-20.2231	-13.9729	-15.7825	-20.8549	-21.5001	-9.46326	-20.2715	-14.5497	-22.7862	-20.7053	-15.8036	-24.124	-22.1162	-28.1848	-11.9179	-16.0002	-16.5218	-8.52335	-6.68135	-3.02579	-18.7494	-11.9603	-1.98287	-15.4753	-18.08	-6.79959	-1.39734	-10.5096	-11.8587	2.21012	-16.4011
-23.8009	-30.636	4.98552	-11.6309	-25.8025	-28.084	-15.6087	-21.7144	-13.5967	-29.2748	-14.2198	-24.4352	-31.5518	-19.9787	-29.3428	-22.0432	-20.601	-7.35641	-5.91905	-26.086	-12.2439	-11.8924	-16.3214	-12.182	0.643525	-5.57383	-21.7903	-15.1614	-2.62505	-19.1632	-12.5686	-8.58232	-6.6196	-17.0054
-42.4531	-24.4612	-8.27937	-17.3418	-11.8943	-13.7218	-6.55937	-30.9168	-24.5538	-22.0436	-20.8236	-33.7458	-13.8265	-17.0801	-22.5978	-24.0401	-17.7553	-9.25427	-5.40333	-7.56472	1.3887	-10.8205	-11.2878	-17.687	-1.11699	-0.666216	-15.6278	-19.4844	-4.08814	-0.646646	-14.1738	-6.70144	-23.8906	-5.25054
-42.5378	-32.2861	1.3266	-15.4335	-20.7831	-14.6083	-13.7613	-21.5577	-17.0698	-27.0809	-28.3677	-14.6815	-14.3504	-15.4106	-31.4898	-23.3377	-30.2014	-33.0995	-31.2773	-16.7511	-20.736	-12.737	-5.33286	-13.3121	-16.1793	1.28953	-23.166	-32.4859	-1.98637	-16.9041	-16.7622	-6.47766	-9.06374	-8.58388
-27.9123	-31.0324	-5.11297	-11.7788	-19.1431	-30.551	-12.9327	-42.707	-16.0821	-25.9355	-25.9483	-27.7362	-6.39776	-17.0341	-32.0043	-28.1736	-16.3761	0.62336	2.14604	-8.03954	-23.2617	-22.9969	-9.84716	-20.5484	-0.0190115	-2.476	-27.2863	-16.4654	-4.89281	-14.8849	-14.5951	-3.69019	-19.2209	-9.16744
-46.1085	-37.5151	2.55977	-15.4072	-10.9583	-22.2949	-13.007	-22.0163	-11.2785	-22.7134	-20.7434	-15.3887	-18.7411	-22.2269	-27.5297	-17.225	-14.7459	-17.8554	-13.0225	-22.254	-8.56571	-24.0566	-14.1151	-4.66019	-9.26743	-0.445295	-33.7619	-29.3791	4.55836	-9.47171	-19.3596	-2.20981	-12.4275	-5.79624
-23.47	-20.3841	-9.03656	-10.5011	11.2139	-29.3623	-9.26813	-31.198	-13.4254	-26.302	-26.5163	-21.3025	-15	-16.3172	-40.1531	-11.8134	-15.9027	-3.26647	9.20354	-25.1753	-35.5732	-11.3053	0.691708	-6.6103	4.70625	-2.98293	-23.3821	-14.0202	-3.24336	-4.22397	-20.8292	-6.91317	-17.0742	-6.39278
-35.7724	-30.2095	-6.62812	-17.4066	-0.236955	-45.825	-1.58262	-52.2205	-19.1484	-26.3263	-17.7674	-21.0226	-13.0846	-18.5938	-37.4451	-12.3249	-21.5779	-7.95309	-10.4907	-8.46542	-16.9731	-11.9253	-24.3627	-8.39756	-2.80666	0.812182	-21.3641	-26.9078	-7.98499	-1.28228	-15.7908	4.46739	-23.2068	-5.01816
-28.932	-9.71641	-22.8278	-14.7349	-14.021	-48.9524	-18.048	-29.8672	-20.4983	-18.9832	-19.4247	-16.743	-51.6827	-14.8496	-31.5122	-11.9716	-17.8732	-8.52053	-14.5405	-16.0361	-21.6282	-20.6528	-33.6716	-12.3606	-1.19616	1.63669	-15.4199	-25.8362	-3.80799	-3.871	-13.8421	-4.51071	-22.4312	-2.83069
-59.2901	-26.3511	-15.9732	-25.3134	-2.14437	-31.1533	-8.53647	-8.99559	-25.9775	-25.0798	-15.6664	-16.3694	-26.7241	-16.2237	-26.9376	-14.2051	-14.9783	-23.8797	-23.652	-6.01343	-1.61086	-11.4215	-3.03953	-18.4483	6.09174	-3.73052	-27.4434	-9.74457	-0.0444296	-10.4028	-14.0087	-8.41822	-17.3652	-13.5974
-44.378	-32.2675	-1.24652	-4.47235	-20.4236	-49.88	-11.9404	-19.8352	-15.0163	5.44462	-13.4851	-22.9851	-2.41276	-12.0784	-28.3026	-9.89293	-20.4251	-11.9836	-5.02185	-13.7971	-9.35024	-7.58931	-29.1967	-1.50255	2.21028	-1.64261	-29.5007	-16.1501	-7.08036	-19.5361	-14.5447	0.947184	-27.7374	-5.51043

## Sheet: Figure 4f
Sleep Deprived	Sleep Deprived	Sleep Deprived	Sleep Deprived	Sleep Deprived	Sleep Deprived	Sleep Deprived	Sleep Deprived	Sleep Deprived	Sleep Deprived	Sleep Deprived	Sleep Deprived	Sleep Deprived	Sleep Deprived	Sleep Deprived	Sleep Deprived	Sleep Deprived	Sleep Deprived	Sleep Deprived	Sleep Deprived	Sleep Deprived	Sleep Deprived	Sleep Deprived	Sleep Deprived	Sleep Deprived	Sleep Deprived	Sleep Deprived	Sleep Deprived	Sleep Deprived	Sleep Deprived	Control	Control	Control	Control	Control	Control	Control	Control	Control	Control	Control	Control	Control	Control	Control	Control	Control	Control	Control	Control
-0.890826	0.0393209	-1.20197	5.96182	5.93031	-8.3851	1.65973	23.7453	3.31465	3.11019	9.01005	-1.61311	-3.58423	2.92371	-1.36612	11.7829	-2.52936	-6.27772	13.0055	3.77577	2.45579	3.80868	1.4229	-2.5596	-4.58316	6.91275	3.91859	-0.525331	-1.36298	0.517564	0.769783	0.781452	-2.94595	-2.50135	5.17035	8.03548	2.04152	3.4698	9.6397	7.4773	8.37179	1.60284	6.58238	-4.04658	-3.16024	-8.07527	-5.39829	-0.925294	0.927828	5.04626
-5.76176	-4.02714	-2.87932	-11.3488	5.98914	11.4548	8.35232	1.44686	0.199052	-2.46635	4.33105	-4.02324	-6.34911	-0.350616	-0.607556	5.37818	0.21656	5.2219	14.9358	4.67406	3.83154	-2.0697	-1.54364	-16.2852	-6.20068	1.24021	0.557817	0.3018	-4.72383	-4.86916	2.40542	5.55937	3.46161	-8.38245	1.28469	-2.91808	-2.10846	1.36882	2.04344	-1.30716	4.37631	-2.38034	-4.29005	-3.87924	-3.18744	-2.22314	2.01168	1.70315	6.38737	3.69804
-2.48651	-1.08168	-6.8044	-2.31433	-4.40178	-3.3521	-4.02415	-7.2799	0.241815	-0.368795	2.67914	0.524432	-0.518013	1.78027	2.96104	4.87038	1.93389	10.7949	13.7961	3.20479	5.87915	-5.35062	-14.5571	-25.6666	-5.63216	-3.35799	-4.21081	2.4416	-2.68189	-1.57587	6.84292	10.161	8.28266	-0.140063	-3.27441	-5.57871	-8.28008	-3.54705	-0.66943	-2.86931	3.22266	-1.17023	0.0582036	-2.85793	-1.60237	-4.53315	-6.99078	-2.17538	0.678754	-2.65481
-0.7098	-1.4298	2.38488	3.8779	3.5156	11.0003	5.06235	4.53944	1.64893	-5.64149	1.52239	-4.6009	-5.47732	2.31693	6.01985	-1.60719	-4.30666	-5.82209	9.17332	3.90748	-0.0290494	-7.60668	-14.9698	-15.3564	1.39409	-1.70098	-0.193994	1.00224	-0.785138	-3.3992	4.18942	3.46553	0.424685	-10.5172	0.574799	1.10686	2.16284	0.181304	0.691077	2.67737	3.88758	-1.75634	-1.58403	-0.734535	-2.12413	-2.12824	1.08483	-8.91911	6.69783	8.94224
6.77498	10.3087	20.0823	9.1877	-4.07667	-2.6563	-9.34783	-8.79594	2.6732	-0.596963	4.67017	3.52737	5.05546	0.681197	2.5476	2.6532	4.86457	14.1748	6.47033	1.52608	3.16415	-5.56625	12.197	-0.730883	7.39882	-2.06294	-5.15684	0.102811	-2.93759	0.387223	0.242001	-0.43506	0.117077	2.8096	5.92885	5.33485	5.99697	7.45731	-0.942929	1.09561	0.721256	-0.0398716	5.57769	-13.4345	-7.90554	-3.42306	4.11575	7.73833	-5.38046	3.71163
7.05314	10.9779	8.70222	9.16745	-6.03221	-5.99158	-0.140522	1.56725	1.55933	1.34811	3.83797	-3.5278	-4.2927	0.686921	2.25503	5.9277	-3.65728	0.446647	10.1538	1.858	0.790293	-1.36829	4.56133	-8.93657	6.03136	0.337004	-3.44737	1.42609	-2.37492	-2.53243	-1.26351	-6.05425	-3.96198	1.37512	1.30089	1.18288	1.22157	1.7769	-1.87631	-2.70959	-2.43013	-1.16026	0.37698	-10.0417	-5.44758	7.44396	3.05409	4.83008	-0.42614	0.521617
-3.14527	-4.102	-3.01154	-5.73773	-2.64459	-3.30011	-0.881672	6.92115	1.38827	2.56124	1.75333	-0.139762	1.20486	-0.083003	-1.11385	1.06333	-1.39416	-0.0215269	7.42413	2.28212	6.6769	-3.47316	1.76464	-12.3152	-2.70437	-4.83911	-6.73475	-1.22843	2.81335	1.70584	1.65509	4.17861	2.80538	4.40288	-3.80505	-3.68026	-6.55023	-5.7096	-3.73959	-1.93623	-1.62586	2.71924	-0.584722	1.82162	1.52324	0.0156768	0.606965	5.69533	2.9334	-1.48414
-1.93901	-1.72741	-3.50967	-3.03851	-0.150426	2.80726	-6.59149	-8.23156	-1.26711	-2.94641	-4.03458	4.45551	3.27968	-0.834323	0.511902	-5.25087	3.39378	-2.32989	7.25843	2.31966	5.70039	-7.46974	2.63775	-7.69087	-11.9441	3.34203	1.55755	2.49267	1.86786	1.56681	-1.67212	-0.61934	0.721106	-7.57279	-3.29466	0.704765	-4.04748	-4.3374	5.4546	2.91835	3.25352	-1.38953	-2.61379	5.09039	1.71365	-5.05006	0.350577	-0.219324	3.70659	0.941288
0.596239	-0.380042	4.90935	6.47836	5.96791	7.28994	0.858549	5.52296	0.219415	6.68519	0.0390091	1.90907	2.5114	-1.38672	-0.540984	2.53509	-0.319539	5.34793	-7.55549	-2.72831	-8.98223	-2.21408	-1.90652	-2.12022	0.994901	0.711869	-0.171619	-1.11434	-3.44897	-2.12475	1.03854	2.93005	0.31842	-1.01481	-0.130028	-3.54223	3.37918	0.812792	1.10423	0.631865	0.0812234	-1.50316	0.803209	2.0582	-1.20178	-6.52622	1.98881	2.76986	-1.84267	-0.911555
-2.85121	-2.24778	-3.0223	-2.29281	2.85931	-0.805514	6.75514	-5.77979	-0.340578	-6.30002	2.24224	-2.69702	-2.70324	1.61713	-1.1121	1.65246	-1.68008	-2.99651	-7.12708	-1.87348	-3.39506	13.157	-2.49587	22.1263	13.6536	0.785212	5.34882	-0.149905	-1.23224	-1.14791	-6.01112	-6.58706	-13.015	-14.4822	10.4971	11.9624	8.50808	13.2589	-2.09162	-9.42474	-4.66179	0.173442	2.3953	1.07151	3.41246	11.5606	-2.94635	-8.24586	-4.79732	1.45441
7.33925	8.45723	4.63415	4.59069	5.45234	11.6131	1.6034	2.06474	-0.281524	-3.31916	0.958583	-1.72128	-2.03617	-0.0314839	-0.747707	18.3553			12.3961	12.9385	12.8324	13.5635	4.46856	10.4086	8.35251	-10.2468	-9.94784	-0.929943	-13.3921	-10.9083	-3.30411	-13.1958	-16.8181	-15.8672	23.4807	26.0087	17.104	27.2032	15.9686	12.5406	16.5738	7.38223	7.74645	16.1719	11.9683	2.22738	-1.5633	-2.33465	-0.408433	16.0622
-0.138463	5.48833	0.430791	-8.1027	-2.08231	3.50949	-0.808299	4.22159	7.63576	4.53341	-5.24126	-4.87134	-4.3364	3.39024	5.63093	14.4952			-3.72247	17.754	16.938	18.1896	20.6164	21.1105	19.2608	-3.00282	-3.71497	-2.14776	-13.2599	-10.5977	8.73393	6.07081	3.53991	5.93108	19.8806	29.1774	17.6897	20.8963	19.3832	17.4176	17.7234	10.3925	16.7259	14.6053	10.183	8.04222	2.95057	-0.908075	1.29022	13.6929
-4.95641	-3.32009	-8.00668	-2.87139	-0.452491	-3.3264	-0.263553	-0.00547811	10.6842	3.15311	2.1715	-2.88308	-2.60433	4.23601	6.89229	18.9507			7.63672	18.3447	20.8932	17.1294	15.5018	21.3827	23.421	-10.348	-1.27159	5.08019	7.03446	15.5619	10.5204	7.94299	-2.07346	-4.6778	14.644	20.7074	9.4368	15.3668	11.0794	9.32947	8.95309	11.4631	20.4169	4.84516	3.20475	2.89005	15.8951	8.99358	2.1248	9.27016
0.300415	-4.13266	-4.60125	-7.99762	7.1137	4.03645	6.92931	11.8916	8.28739	1.32439	5.45867	-0.67631	-0.568618	5.24779	6.89053	14.8848		8.83158	4.69204	13.331	12.6223	23.6795	28.7847	35.0818	34.5799	7.16266	6.92136	8.04181	13.7634	21.1948	8.24628	10.2652	3.80277	-10.473	21.993	28.5813	21.1881	22.9387	14.9258	15.9171	11.141	11.0544	16.6686	8.73421	5.0544	7.20668	15.9686	12.5243	4.97675	18.0476
-2.64811	-4.51054	-21.7406	-8.54582	0.380311	6.18052	-6.49663	8.06837	9.22207	2.16364	6.11818	-1.60445	1.25087	8.71531	11.1546	16.8262	8.33558	12.6214	17.7188	20.2329	23.6462	19.1878	18.0632	27.4742	28.2662	5.69376	5.51171	9.56209	10.7608	19.0369	3.63731	0.973744	-3.74573	-8.39026	16.5792	28.7683	16.7787	16.312	10.1983	10.1281	4.29469	9.89613	18.1926	17.2942	13.4149	21.2802	17.3613	7.00912	-3.46696	13.4932
3.53681	3.07045	-14.0442	-2.28268	0.754557	6.36454	2.35048	8.18111	6.84159	11.8777	8.6751	-0.542173	0.425084	5.89035	7.75422	15.8255	9.93721	21.6365	3.29852	18.4765	18.1201	20.3985	16.9704	28.604	31.9375	9.42882	7.97837	9.77766	18.207	25.294	0.0741813	-2.29522	-5.59323	-13.2274	15.5169	22.8319	12.9331	17.3228	19.2017	18.1307	17.173	7.61747	20.9793	13.76	8.91444	12.8554	19.9107	-6.35696	3.67354	15.1107
9.51686	7.84758	-1.09896	2.90051	8.96552	15.0775	12.2982	3.76295	9.76577	13.4624	14.2092	1.62133	1.66261	5.23777	5.8867	9.86418	12.3185	13.4147	2.45221	17.0678	12.016	18.5452	15.6649	16.1488	28.6957	10.3606	10.0655	10.4854	13.4391	20.1267	4.28549	-1.13612	-6.61486	-14.3234	13.7944	17.8808	20.799	16.2594	14.3706	15.7294	7.60435	7.61947	11.4589	13.4801	8.75618	12.5673	19.1174	8.10079	16.1248	9.45621
9.08946	7.87463	-3.24369	-6.55559	12.065	15.5899	16.6295	3.84258	6.15941	8.04855	4.15629	-1.71912	-0.423703	5.10182	8.99456	16.9507	11.6909	14.1993	12.4381	17.8311	16.0323	17.9492	24.2534	27.4911	30.3166	7.85534	0.237402	11.5042	12.8497	18.5525	1.56754	0.943031	-4.09621	-7.05992	6.17088	12.8686	2.89494	7.91405	12.3491	14.7066	4.58335	11.2079	14.9261	12.0376	6.22404	23.0022	20.403	16.0576	13.1714	9.05778
5.06538	0.490248	-19.2992	-6.40367	12.1906	8.40345	11.5252	11.403	9.11211	17.0905	17.2259	-0.403709	0.825325	6.48282	9.53764	16.5072	8.64088	8.76315	13.1615	17.9147	13.3084	18.1964	13.6581	24.0304	22.6192	7.10901	3.9705	11.6846	15.013	19.3099	5.73263	2.25035	-5.44596	-6.33097	11.8925	16.8585	9.72651	15.0024	16.121	15.9157	10.8364	7.06924	14.1059	10.6528	6.20178	2.46296	17.8692	10.9737	7.18889	13.4915
17.543	15.8533	-2.07677	2.79037	11.5173	8.65349	5.88503	11.9177	3.69137	2.21221	-2.04147	2.90428	4.86914	10.0291	9.49034	14.2469	13.2017	22.2792	11.46	20.0425	17.1846	20.9562	29.0978	28.4954	26.5949	3.84796	1.32842	14.0745	10.1035	17.0536	3.78811	-3.47567	-7.99257	-14.5031	11.4146	17.6387	14.117	10.6187	9.37435	11.5137	6.00775	8.24545	19.6468	11.6279	7.67557	14.035	21.3298	17.4704	9.20391	12.0244
6.50388	1.60494	-10.3789	-2.55235	7.90101	8.0646	1.22097	10.4068	4.85209	9.68977	7.73264	6.08679	7.28439	9.40939	12.7383	14.3884	3.53129	1.94298	-11.7927	15.3298	12.6991	19.743	16.5618	21.7273	26.0869	2.88228	-0.24501	7.0482	9.92871	14.572	9.09633	5.64216	1.23192	0.515995	12.9478	17.2366	13.2322	15.338	15.0026	15.5402	7.86812	10.5141	11.7455	15.9324	9.69832	10.7827	12.3286	10.8291	2.90507	8.85134
3.27278	5.84546	-4.01856	11.5704	14.5828	21.2772	10.5306	0.880575	7.33031	14.8473	12.8444	13.4557	15.9517	9.76287	8.95251	15.6593	9.64039	7.49149	3.31306	18.406	13.7188	18.9932	15.759	27.9806	27.377	2.44833	2.22523	11.1135	11.798	17.3056	5.06622	4.61126	-0.39933	-2.25403	19.83	21.8287	21.1808	22.7113	15.0841	13.2425	7.01806	8.80963	12.0804	4.65763	-0.222552	8.7981	17.1193	8.79126	8.67979	4.80754
10.3531	7.48864	2.82458	-2.11936	5.69618	4.82689	4.7822	0.552525	3.58548	3.38015	5.53981	9.8621	10.4725	10.2781	7.99948	15.6586	13.4173	15.5092	2.61064	18.105	17.8371	19.7479	26.6156	27.167	30.5829	0.252117	3.27418	7.85941	9.64774	15.3019	2.46987	-1.83051	-8.90421	-12.2407	16.6015	15.5452	13.6495	16.733	12.3805	12.4874	4.19814	8.72192	8.53623	12.4848	7.34174	12.2419	9.9573	-1.18185	-8.11318	4.96895
8.54727	10.2447	4.57727	8.35844	9.10503	13.3699	11.0946	11.7508	3.98664	6.46606	1.70132	9.36449	11.809	11.0251	13.0239	14.6918	2.24525	4.0643	11.2563	16.5943	13.9973	16.6895	24.898	26.9226	23.389	2.75121	5.19309	10.4907	8.72319	14.1339	10.4073	7.37946	3.25467	0.80237	13.7954	13.0837	13.683	14.8257	19.3041	22.9139	13.8046	10.8909	20.9972	8.44282	2.97478	10.0777	14.8214	18.0558	5.12902	6.48198
10.0246	10.4052	3.43649	13.6898	4.93919	18.6558	6.9256	0.500929	4.4998	15.229	6.71944	8.42337	10.1183	15.5115	18.2428	16.2279	7.29912	9.57917	5.1447	17.3095	14.8956	11.3737	21.3237	23.2259	22.7022	-2.81403	-3.4411	11.7198	8.27176	15.2078	4.66856	0.23529	-2.24311	-4.09204	11.2556	12.9116	9.2747	12.6611	8.52593	11.8934	2.40545	8.40095	19.26	10.0152	4.30514	22.2276	10.6747	2.95496	8.33392	9.98887
8.12428	9.30588	5.03235	4.98823	3.40946	8.03832	-0.869814	11.5667	4.39595	10.6691	14.7792	10.695	13.0143	11.4287	12.2811	17.4945	11.3353	24.9502	7.51547	12.4327	17.0669	11.1345	1.3274	28.05	23.6828	-1.29488	-4.32985	14.4241	12.4921	17.3084	2.18044	-2.2872	-6.31844	-4.58408	13.7923	14.9811	17.4136	15.5664	20.4516	21.2915	14.5442	9.04488	7.72496	7.02914	3.95401	9.46923	9.75748	4.83783	5.15263	2.63187
5.94049	7.20636	-8.58629	7.79505	11.7745	11.064	4.44942	6.36315	3.21894	4.27927	4.5807	11.3614	13.9643	13.3062	11.5646	12.5305	7.10952	15.378	5.52945	12.2661	10.9338	10.6574	14.86	13.5808	24.7139	4.032	8.32295	8.94721	12.8475	20.3353	6.32973	5.47791	-0.248323	0.804974	6.99014	10.9752	12.7281	8.81262	10.9676	10.9098	6.82994	8.75182	5.63321	9.68628	5.78882	19.599	15.1464	10.0973	6.77338	4.66736
7.65538	8.90275	-0.270282	9.80427	3.94383	4.46059	5.62933	11.5967	5.16161	11.9104	6.50515	7.93658	9.3914	13.3749	18.3934	18.153	7.16888	8.06459	-0.763248	14.7028	20.7003	14.3169	17.2221	29.5582	23.1199	-1.49114	0.262462	7.83619	5.88456	11.9007	3.30167	-4.53328	-7.15178	-5.47184	8.92943	7.16128	5.74282	11.5223	7.84044	11.3273	2.31885	9.68681	11.2028	8.69094	3.8724	5.86949	7.07083	8.61133	-1.06004	3.19256
[truncated: 6 more columns]

## Sheet: Figure 4g
starved	starved	starved	starved	starved	starved	starved	starved	starved	starved	starved	starved	starved	starved	starved	starved	starved	starved	starved	starved	control	control	control	control	control	control	control	control	control	control	control	control	control	control
2.87779	-1.41135	2.91545	-13.25	-1.44461	7.00593	6.0738	2.88711	-7.07171	0.331372	2.87779	-1.41135	2.91545	-13.25	-1.44461	7.00593	6.0738	2.88711	-7.07171	0.331372	-3.28712	2.16479	-5.17331	-7.98479	8.18851	-6.02939	2.388	-3.28712	2.16479	-5.17331	-7.98479	8.18851	-6.02939	2.388
-6.89751	-3.33999	11.6395	0.418258	-1.44461	-6.41865	-12.7612	-8.06109	-0.617459	6.00404	-2.00986	-2.37567	7.27745	-6.41585	-1.44461	0.293641	-3.3437	-2.58699	-3.84458	3.16771	-15.1763	6.2045	4.91741	-12.3397	8.29011	11.9761	12.4634	-9.23171	4.18465	-0.127949	-10.1623	8.23931	2.97335	7.42572
10.4195	8.73193	-4.67211	11.8617	5.10087	23.8334	-0.0426959	-0.484858	-1.52851	9.09218	2.13326	1.32686	3.29426	-0.32334	0.737216	8.14024	-2.24337	-1.88628	-3.07256	5.14253	-11.9823	-6.007	-8.22638	-2.42895	0.729218	1.97347	-4.3063	-10.1486	0.78743	-2.82743	-7.58449	5.73595	2.64006	3.51505
-11.1101	3.81546	2.33703	8.74147	-4.74062	3.68116	-13.359	12.8085	11.4223	5.38501	-2.52937	3.06913	3.10146	7.00713	-0.361454	7.03198	-8.72095	1.42087	3.0921	6.82708	-1.71414	-7.06466	14.1085	-8.56042	3.47087	-5.2857	10.4983	-9.62425	-2.28905	3.59984	-7.77636	4.1634	2.88796	6.21848
21.5357	-4.39163	11.5601	7.12491	3.6695	-6.81412	-19.129	0.272246	-13.2607	4.03329	6.94837	2.71859	3.07499	9.24269	1.34325	6.90016	-10.8435	4.19864	-1.12232	6.17016	1.6737	4.25392	6.42978	-3.4901	5.45422	2.84909	-0.528474	-4.00758	-2.93924	4.10396	-4.82649	3.2181	-0.154379	1.88784
5.17775	-3.40532	-3.59919	-0.849826	-4.6283	-7.88922	2.88503	2.22724	-11.9768	18.6311	5.20111	-1.32716	3.43263	5.00552	-1.89981	-3.67406	-9.86764	5.10268	-4.60507	9.34982	-5.49308	12.9892	0.853142	-9.78892	1.34322	0.386665	10.3734	-1.8445	3.39282	7.13047	-7.27981	3.42277	-0.683315	6.78109
-9.34503	-2.11244	-0.253405	4.9227	-6.57156	4.33238	-9.36749	-3.2151	6.81704	-5.76447	5.78947	-3.30313	2.56915	3.73259	-2.51012	-3.45699	-8.53716	-0.23854	-6.14015	5.63332	-7.86028	1.24877	-1.56594	3.84228	-5.74797	-1.45442	6.46703	-3.89322	6.16396	1.90566	-3.14558	0.349823	0.593779	5.43733
1.17172	8.92919	-9.18836	-9.97165	-1.83776	-3.84693	10.6337	4.70986	-2.20507	-14.2875	-0.998521	1.13714	-4.34699	-1.96626	-4.34587	-2.46792	1.38376	1.24067	-2.45494	-0.473597	6.60194	9.26354	2.62406	2.45746	4.24831	-3.1674	-12.334	-2.25047	7.83383	0.637089	-1.16306	-0.0521483	-1.41172	1.50216
-12.8789	-10.1223	0.912517	5.89877	13.0376	-4.91493	-4.15127	-3.722	7.36482	1.42079	-7.0174	-1.10184	-2.84308	0.283275	1.54277	-1.47649	-0.961675	-0.742412	3.99226	-6.21038	6.43898	8.70931	-5.81792	-2.27079	-2.63085	4.23515	-4.50649	1.72688	6.40721	-1.5866	1.34298	-1.37684	-0.128888	-3.45781
5.44887	7.28701	-1.76865	-0.830466	-8.39608	4.42947	-0.123208	-9.32768	-14.0545	-1.65511	-2.0861	2.03131	-3.34816	-1.63445	0.934592	-1.44413	2.11975	-2.77994	-2.96492	-4.84059	0.352875	-29.4001	4.7598	-4.02895	4.13052	0.637113	-11.6159	4.4646	-3.80908	0.521979	-1.28076	1.91599	0.568288	-9.48544
-1.40121	-2.22803	-2.63969	22.3403	1.37962	-14.8419	-25.9384	-1.07991	-19.936	-23.8072	-2.94374	-1.68776	-1.16527	9.1362	2.00705	-5.10911	-10.071	-4.70986	-8.87523	-8.01384	-7.07293	-35.8045	-25.7355	-18.9162	-6.71241	-0.710718	5.00512	-0.0936915	-18.8318	-8.9312	-8.40533	-1.73758	1.38718	-3.70574
-42.4999	-16.9008	-6.58658	-18.5498	-12.066	-2.95653	-31.3596	-23.6621	-7.15051	-13.0529	-12.8174	-3.94727	-3.66497	0.986691	-6.36081	-4.45631	-19.1404	-11.3566	-13.7137	-12.8384	-34.3352	-33.0549	-4.81204	-5.64365	8.22091	-16.6629	-22.6518	-13.6851	-32.7532	-8.59591	-9.52961	1.87967	-5.57884	-9.75419
0.930103	-0.177518	-4.00522	-12.0658	-19.9626	-8.09998	-13.9689	-20.5429	-12.4131	-22.1145	-14.3237	-6.43545	-4.4105	-2.75841	-10.2163	-8.6328	-23.7556	-15.095	-13.1665	-19.6582	-20.3224	-4.37973	-20.4068	-9.29973	-13.6799	-4.73701	-17.4709	-20.5768	-24.413	-16.9848	-11.2865	-4.05714	-7.37022	-11.7059
-27.2394	-23.232	4.10633	-13.7259	-20.3686	-5.18962	-21.7884	-19.3736	-8.86306	-10.7342	-22.9364	-13.4368	-2.16183	-14.7805	-17.4657	-5.41538	-22.3723	-21.1929	-9.47555	-15.3005	-25.6109	-33.1072	-0.774336	2.68367	-8.14655	-20.0449	-24.6721	-26.7561	-23.514	-8.66439	-4.08657	-4.53519	-13.815	-21.5982
3.37946	-6.44968	-10.0163	-5.53819	-12.9967	-15.2421	-11.9561	-28.5275	-8.02889	-8.61305	-7.64327	-9.95307	-3.30507	-10.4433	-17.776	-9.51056	-15.9044	-22.8147	-9.76834	-13.8206	-24.2403	-12.0927	-12.6377	-21.6454	-13.8596	-26.9122	-20.0733	-23.3912	-16.5266	-11.273	-9.42049	-11.8953	-17.2314	-20.7387
-14.9704	-9.27543	-1.63255		-21.4421	-4.9836	-18.5727	-9.66216	3.36503	-8.09544	-12.9434	-12.9857	-2.51417	-9.63204	-18.2691	-8.47177	-17.4391	-19.1878	-4.50897	-9.14756	-40.5877	-22.289	-5.38228	-21.8128	0.162335	-10.981	-15.7316	-30.1463	-22.4963	-6.26479	-13.5915	-7.28126	-19.3127	-20.159
-0.783341	-8.00139	-11.9897	-0.983734	-2.74922	-7.26879	6.54956	-25.4032	-13.6182	-5.96907	-4.12477	-7.90883	-7.87953	-3.26096	-12.396	-9.16482	-7.99309	-21.1976	-6.09402	-7.55919	-10.4865	-28.4579	-20.1819	-28.0619	-14.768	-11.9503	-11.1916	-25.1048	-20.9465	-12.734	-23.84	-9.48842	-16.6145	-15.6655
-27.6507	-11.15	-1.05866		2.28787	-20.62	-20.5929	-16.5967	-0.480993	-8.73196	-14.4681	-9.47562	-4.89365	-0.983734	-7.30116	-10.9574	-10.872	-17.2207	-3.57806	-7.59882	-33.0795	-10.818	7.84474	-19.6923	-7.06874	-13.9137	-11.6452	-28.0512	-20.5216	-5.90647	-23.189	-7.22481	-12.2817	-12.8562
-3.04642	-22.2495	-6.45956	-16.9897	-12.0965	-16.6179	-28.2562	-16.7198	-15.0521	-14.611	-10.4935	-13.8003	-6.50266	-8.9867	-4.18594	-14.8356	-14.0998	-19.5732	-9.71709	-9.77066	-40.5602	-32.1497	-13.1938	-24.7682	-6.12344	-7.31031	-15.447	-28.0421	-23.8085	-8.51031	-24.1741	-9.32007	-11.0581	-12.7613
-27.4736	-19.1121	-17.5358	-5.47043		-18.1335	-16.2184	-16.7717	-17.1125	-5.42523	-19.3902	-17.5039	-8.35134	-11.2301	-4.9043	-18.4571	-21.6891	-16.6961	-10.8819	-9.58938	-27.6384	-13.76	-27.0407	-21.4799	-5.73619	-23.295	2.52024	-33.7594	-18.9092	-10.7966	-21.9801	-6.30946	-14.8397	-8.19065
-17.962	-16.3593	-3.85778	-16.2975	4.95164	-12.7272	-36.5587	-18.9211	1.56023	6.41672	-16.1607	-19.2403	-9.28438	-12.9192	-3.57242	-15.8262	-27.0111	-17.4709	-10.2014	-4.53982	-32.8548	-28.3747	0.252799	-29.7318	-8.47637	-27.6406	-11.2137	-33.6845	-24.7615	-13.3272	-25.3266	-6.77867	-19.4153	-8.04679
-1.57828	-11.248	-11.0257	-24.0238	-6.80585	-16.2651	-7.60354	-0.45893	-15.1232	-15.0411	-15.6713	-15.5731	-10.8064	-15.2639	-0.927103	-15.7086	-20.1269	-12.0506	-10.2252	-4.68321	-19.1491	-32.767	-22.879	-21.8422	-20.3426	-30.2674	-16.9364	-26.5474	-24.9673	-16.5556	-24.3513	-11.5184	-27.0677	-8.54328
-17.7241	-5.09147	-3.60373	-16.0088	-2.76687	-32.6213	-24.4355	-7.31565	-5.61671	-4.95484	-12.4215	-10.8996	-6.16241	-18.7767	-1.54036	-20.5379	-22.8659	-8.89857	-6.39322	-4.52642	-16.7613	-9.24154	-10.8615	-37.1819	-20.802	-20.9033	-2.242	-22.9217	-23.4611	-11.1626	-29.5853	-16.5403	-26.2704	-10.1307
-3.67167	-1.55332	-9.12485	-16.5718	-0.759414	-4.58103	-13.2418	-22.9089	-14.5985	-16.851	-7.65802	-5.96428	-7.91809	-18.8681	-3.44404	-17.8225	-15.0936	-10.2278	-11.7795	-12.2823	-12.0561	-25.2726	-10.4577	-16.4831	4.58255	-12.5869	-7.01341	-15.9888	-22.4271	-14.7327	-25.1691	-12.1874	-21.2526	-8.73061
-14.0833	-22.1992	0.10726	-14.1728	0.734542	-24.0229	-48.5575	-17.7427	1.89082	-7.59183	-11.8264	-9.61467	-4.20711	-15.5845	-0.93058	-20.4084	-28.7449	-15.9891	-6.10812	-9.79922	-20.2469	-10.2576	-13.9411	-23.9038	-3.71014	-6.80177	1.51747	-16.3548	-14.9239	-11.7535	-25.8563	-6.64321	-13.4307	-2.57931
8.7319	-24.7309	-8.73242	-24.3723	3.76578	-19.5093	-35.9683	-22.3968	-12.8744	-6.4447	-3.00768	-16.1612	-5.91667	-18.3723	1.24697	-16.0377	-32.5892	-21.0161	-8.52734	-10.2958	-33.7056	-14.8531	-15.4925	-28.1024	-0.498783	-14.5714	-21.9998	-22.0029	-16.7944	-13.2971	-22.8298	0.124542	-11.32	-9.16526
4.07295	-19.0166	-1.23559	-1.78395	-12.5522	-21.4346	-28.6783	-17.2358	7.52627	-7.72647	-0.426143	-21.9823	-3.28692	-13.443	-2.68396	-21.6556	-37.7347	-19.1251	-1.15243	-7.25433	-22.6278	-14.148	-25.3565	-24.5512	-1.10689	-23.643	-3.45964	-25.5268	-13.0862	-18.2634	-25.5191	-1.77194	-15.0054	-7.98067
-23.569	-15.3767	-4.32506	-6.94502	4.19584	-29.5499	-23.5255	-18.5076	-11.1868	-15.4346	-3.58805	-19.7081	-4.76436	-11.0338	-1.5302	-23.498	-29.3907	-19.3801	-5.51164	-9.86859	-41.9703	-20.6602	-14.0545	-12.8271	-21.9019	-7.50341	-4.11346	-32.7679	-16.5538	-18.3012	-21.8269	-7.83587	-15.2393	-9.85765
-7.22582	1.54507	-11.7992	-4.83477	-10.6523	-25.034	-12.5246	-4.88358	-3.0181	2.36157	-8.90729	-10.9494	-5.78662	-4.52125	-6.33621	-25.3395	-21.5761	-13.5423	-2.22622	-6.93316	-17.3737	-16.6959	-21.0319	-37.2113	6.37596	-0.368503	0.314513	-27.3239	-17.168	-20.1476	-24.8632	-5.54429	-10.505	-2.41953
-19.5187	-17.4008	-4.62448	-6.97083	16.4026	-15.9122	-25.7993	-22.577	-6.34133	-18.1468	-16.7712	-10.4108	-6.91625	-6.25021	3.3154	-23.4987	-20.6164	-15.3227	-6.84875	-10.4066	-23.3912	-16.5266	-11.273	-9.42049	-11.8953	-17.2314	-20.7387	-23.5747	-21.4845	-12.3074	-8.26453	-6.82922	-12.8055	-18.0143
-9.64382	-2.84997	1.13935	-14.9488	-8.62555	-30.715	-10.3214	-12.7424	-2.58948	-23.2266	-12.1295	-6.23525	-5.09478	-8.91814	-0.958395	-23.8871	-16.2151	-13.401	-3.98297	-13.0039
-18.0118	-13.6654	3.41222	-3.15529	-6.13028	-24.7333	-18.3605	-16.2259	1.3661	-6.06524	-15.7248	-11.3054	-0.0243035	-8.35831	0.548934	-23.7869	-18.1604	-17.1818	-2.52157	-15.8129
-4.35409	-17.2526	4.40121	-19.2629	-1.82011	-15.7252	-5.44678	-16.0574	-9.46082	-9.84061	-10.6699	-11.256	2.98426	-12.4556	-5.52531	-23.7245	-11.3762	-15.0086	-3.5614	-13.0442

## Sheet: Figure 4h
starved	starved	starved	starved	starved	starved	starved	starved	starved	starved	starved	starved	starved	starved	starved	starved	starved	starved	starved	starved	starved	control	control	control	control	control	control	control	control	control	control	control	control	control	control	control
3.28666	-3.58038	4.52157	4.15386	1.29576	1.58675	-0.695259	4.09728	-6.67088	-4.21761	-3.31395	-0.0356105	-4.65056	4.0783	-4.69893	6.30009	7.27872	4.90966	5.3901	-6.38424	-6.18111	-3.13501	3.37603	2.05677	-0.643939	7.24805	-0.291762	1.6419	6.24589	-6.65872	5.89864	4.17416	-2.94259	5.3901	-6.38424	-6.18111
0.0551231	-2.48934	3.49144	7.13887	3.32079	0.661588	-1.85191	3.74315	-4.90292	-9.66968	-2.04873	-1.91322	-3.9659	1.44698	-5.54293	7.44885	3.06242	4.65373	3.14581	-6.8375	-9.7277	-2.66818	1.48898	0.895591	-0.586721	5.26134	0.511843	2.6315	4.24345	-6.42264	1.22819	2.2697	-4.07909	3.14581	-6.8375	-9.7277
0.534327	-5.35014	1.74807	6.37546	2.16914	0.61807	-0.705993	4.88937	-4.74998	-6.546	-2.53543	-3.41404	-1.41977	0.479735	-5.86528	7.47538	1.12792	5.59268	2.03853	-3.65868	-8.93884	-2.85374	1.21084	1.81597	-1.17485	5.09792	1.55878	2.45967	4.32385	-3.85558	1.73095	1.10965	-5.37186	2.03853	-3.65868	-8.93884
-0.615762	-5.18534	1.35624	5.42113	2.14601	-0.0636301	-1.45958	-0.398034	-2.95124	-7.66164	-0.694614	-4.90076	-1.67227	-2.83795	-5.8424	7.59007	-1.71919	5.61268	1.24643	-2.12894	-6.01668	-1.23317	-0.289802	0.711762	-1.6057	3.97758	1.95038	4.03784	2.0153	-4.68195	-2.24678	-0.108736	-5.41711	1.24643	-2.12894	-6.01668
-0.296489	-6.63344	1.72437	0.92515	-0.458288	0.454349	-1.22684	-1.87455	-2.26245	-3.50593	0.0612818	-2.89062	-0.42348	-2.9664	-5.4133	7.28781	0.634555	4.66624	0.726292	1.1237	-4.46628	-1.0157	-1.57115	0.393986	-0.837793	3.63468	3.07816	3.81324	1.37618	-2.46656	-0.506275	-3.00364	-4.92937	0.726292	1.1237	-4.46628
0.921218	-3.89277	2.76181	-0.0533979	1.3197	0.685817	-2.2013	-3.18603	-4.43458	-3.79694	0.0796926	-2.62637	-2.45319	-1.54765	-2.29972	5.38205	0.623735	1.62683	0.0586743	-0.899648	-5.21362	0.302758	-1.51341	-0.48236	0.509804	1.91103	1.71583	2.83744	0.671573	-1.96423	-0.475093	-1.35582	-3.18068	0.0586743	-0.899648	-5.21362
0.27738	-3.06481	1.59608	-0.414765	0.338823	1.67849	-0.732543	0.856523	-2.95409	-3.04242	-0.675414	-1.50004	0.554243	1.72759	-1.36475	2.86266	1.32158	0.653704	-2.24944	0.0806936	-4.86344	0.458369	-1.76213	0.0090837	0.367853	0.815341	0.649523	1.31609	-0.211968	1.48041	3.20729	-1.39534	-0.110283	-2.24944	0.0806936	-4.86344
1.17229	-0.0256462	0.0977834	-1.14743	0.153844	0.358375	-1.10764	1.54668	-0.72135	-1.12151	-0.46369	-2.46684	1.97527	-1.7734	-0.423471	-0.0238488	-1.97886	-1.04912	-1.74278	-0.110739	-0.823548	1.55937	-0.73894	0.573197	-0.48698	0.0030808	-0.525275	-0.0883527	1.02709	0.159181	2.48768	3.15539	-1.2602	-1.74278	-0.110739	-0.823548
-1.07145	-0.363184	-0.0528135	-1.44609	-1.73326	-0.408479	0.445853	-1.08246	4.54415	0.655363	0.733277	1.19733	2.13065	-3.59653	-4.03478	-0.603722	0.924513	0.549222	-0.584364	0.843849	3.20105	1.42199	-0.893278	0.177209	-0.162431	0.133278	0.144783	0.27047	-0.790275	-1.25792	-1.43033	0.879467	-3.50979	-0.584364	0.843849	3.20105
0.698373	0.200703	0.0503733	-0.0689206	1.3347	0.856595	1.30338	2.65606	2.95409	3.04242	0.675414	2.24657	-0.399201	-2.25082	-0.335127	-0.977263	0.489035	-1.87719	-3.78528	-3.4166	1.8342	-0.731177	0.624018	-0.0728236	0.787453	2.26519	1.24519	7.53569	6.18917	-1.48041	-3.20729	-1.37782	-1.1405	-3.78528	-3.4166	1.8342
1.57446	-2.39106	0.988118	4.32337	10.6883	8.73778	4.60526	5.22254	-0.869423	0.671204	0.108361	5.84092	0.941847	4.48185	3.19309	1.43709	4.97311	4.2422	4.88424	6.30784	8.94813	-1.95784	-0.387513	-1.05263	2.43021	8.11604	6.76994	14.5173	9.66837	-0.922234	-2.31705	0.303171	5.41412	4.88424	6.30784	8.94813
3.82643	-0.710649	2.68931	7.68061	20.7161	17.2922	4.04714	11.6228	-0.944766	-3.61711	4.34601	8.31056	2.6765	7.19449	6.9774	4.38898	8.79397	7.56837	10.582	19.2566	15.725	1.04175	2.90579	0.57874	3.35758	14.4309	11.8587	21.9081	16.4443	0.890279	0.164586	6.43815	13.7942	10.582	19.2566	15.725
4.532	-2.31825	4.69796	10.4523	24.6375	22.607	1.49376	13.91	5.2365	-6.56595	9.5084	11.5985	6.3943	7.329	4.31185	7.20903	12.3741	12.768	25.7358	30.0747	23.6108	6.1997	3.26222	2.65413	5.58628	19.23	15.1749	20.8349	16.1186	3.41657	4.3953	16.2734	11.6533	25.7358	30.0747	23.6108
5.81615	-0.0686658	6.19277	10.8118	25.1588	23.3861	-2.59956	15.0176	12.9273	-4.26807	11.2545	11.7671	4.92129	7.09691	2.30335	7.61365	15.674	12.3951	22.8449	28.7716	18.7886	11.1571	4.85779	4.77756	6.89448	18.2489	13.0469	20.2406	17.1133	8.39299	6.29545	17.3116	10.123	22.8449	28.7716	18.7886
6.98741	1.42775	4.6373	13.0868	25.3823	21.4817	-3.99658	14.1474	20.0818	0.424196	9.87662	11.5397	3.48455	8.29432	-0.464487	7.74924	17.4889	11.5898	26.5422	22.8526	15.3437	11.7581	2.12521	4.56633	6.04527	17.2031	10.2985	18.8145	16.6794	11.9586	10.1212	17.6264	6.75977	26.5422	22.8526	15.3437
8.00168	2.67532	3.22197	11.7767	24.8525	21.6402	-2.95884	10.4786	23.1609	5.28162	6.69917	11.7551	3.92786	5.32092	-0.306994	7.60186	18.863	13.2043	26.9196	23.8166	13.7698	11.5393	2.90635	3.51508	5.05036	15.121	10.2917	19.234	17.6424	13.1072	10.2394	14.0033	8.39691	26.9196	23.8166	13.7698
8.34917	1.72028	1.74947	14.5969	24.1309	20.3408	-2.51483	9.32776	24.0051	2.81917	6.79833	11.4	5.47799	3.36575	-1.83881	8.71337	15.8925	10.9457	28.1343	21.6044	17.471	11.9046	3.19893	3.00085	3.72528	17.4265	9.0782	21.7999	17.3735	12.8336	12.1577	14.3563	7.18332	28.1343	21.6044	17.471
7.31315	1.29538	2.72068	13.619	22.4068	20.2448	-2.56397	10.3511	22.9817	2.19432	5.94091	9.85959	6.95557	1.28738	1.15514	8.44005	14.2761	10.6789	26.4819	20.9855	19.1055	12.4014	4.32871	-0.185523	4.0961	17.7287	8.49546	24.0751	18.3886	13.5262	11.1314	13.5235	9.31768	26.4819	20.9855	19.1055
6.98623	2.6548	1.92307	13.619	24.3771	19.6323	-3.88868	13.8323	19.5463	3.08877	4.42307	8.05114	7.00555	2.56528	-0.181052	9.04243	13.5826	8.46592	24.8605	18.6428	19.7769	13.2471	2.42834	0.0959177	4.50507	18.4504	5.06457	25.0184	17.7518	13.4023	9.12866	14.4618	7.66634	24.8605	18.6428	19.7769
6.8363	4.46493	1.43851	11.3284	23.1605	20.9449	-2.1047	13.9069	20.3314	5.10238	4.1306	9.44333	6.56425	4.44243	0.496249	7.3832	14.5726	9.70747	26.2433	17.0538	18.0774	14.0714	3.84182	0.0620463	5.50561	16.0977	3.44806	23.4343	18.2319	11.9867	7.17207	14.945	10.7646	26.2433	17.0538	18.0774
7.0515	3.2584	0.615112	10.2425	20.4317	22.0768	-2.21373	12.3642	18.0661	3.9533	2.09068	10.072	4.59567	3.44266	-2.53451	6.8864	12.6678	9.62633	27.4754	17.3053	17.4507	12.8851	2.58546	2.9017	5.24046	14.8193	2.58014	23.7298	17.9325	8.27054	8.61481	11.8802	7.97651	27.4754	17.3053	17.4507
8.68197	1.73815	2.25285	9.87985	23.2636	21.9738	-1.47031	8.73997	20.6423	1.08924	0.471317	9.42641	2.74334	2.87152	-2.96335	5.37669	12.5894	9.99257	28.0748	17.3534	16.6182	11.956	2.9874	3.26012	3.86973	13.1016	2.68914	21.1212	17.3606	8.26994	9.35901	10.8478	7.13755	28.0748	17.3534	16.6182
8.65316	1.14978	2.86012	9.05467	23.6299	22.0222	-4.06493	9.22406	19.7065	-0.452359	-0.951051	7.58815	1.923	0.0734322	-1.98026	4.17514	12.3811	10.4916	27.0679	18.8772	18.3412	9.86926	2.49108	1.65154	2.05438	11.0356	2.88701	21.276	16.3397	7.51406	11.2473	13.0689	5.1121	27.0679	18.8772	18.3412
9.48456	2.57803	3.23661	7.89544	25.8804	21.716	-5.53199	8.23912	19.8009	-1.28872	-0.454221	5.9513	3.16693	0.257289	-0.0553725	4.61353	9.6871	10.4944	24.8145	18.1183	19.088	11.2711	3.27554	0.996898	1.93494	9.0526	2.53106	17.3695	16.1385	9.57236	8.83682	16.8072	7.7571	24.8145	18.1183	19.088
9.08238	4.63039	1.1415	9.98355	22.3825	21.5913	-6.20988	8.7894	17.8001	-4.34141	-0.118355	8.23939	3.96127	-0.587844	1.39283	5.00583	8.64304	9.56408	23.8693	18.2144	20.6482	11.4846	5.65725	0.150728	3.45513	5.92572	3.2285	16.325	15.6818	10.5597	9.01227	17.7762	9.42397	23.8693	18.2144	20.6482
9.21585	3.57078	0.795688	9.01307	22.0884	20.8527	-4.42026	9.69666	18.467	-6.80562	-0.281686	8.36642	1.71049	0.789011	-0.392182	6.33922	8.19187	8.47092	25.4313	16.8341	20.2631	11.7535	4.53135	1.0708	3.94352	3.25266	2.61372	13.6752	15.0538	13.7185	7.11168	15.3676	9.87857	25.4313	16.8341	20.2631
8.49382	1.80434	0.164018	8.79016	19.5948	20.9364	-4.22762	6.31735	13.9676	-9.39598	-0.765891	9.53302	2.86816	2.84671	-2.34258	5.61143	11.9305	9.10114	26.5184	15.5584	20.2604	12.0797	2.55103	0.924228	3.9085	0.951968	2.55689	13.404	13.0704	14.6754	6.04621	14.8396	8.2309	26.5184	15.5584	20.2604
4.5908	0.11334	1.31441	7.26646	18.2793	21.2074	-5.88393	5.24416	6.52305	-4.98211	-0.389784	9.10736	1.69735	4.20868	-5.77509	3.34499	11.8899	10.7573	25.5186	13.9969	18.8799	14.3494	0.178767	0.741938	3.15497	1.56063	1.71686	13.3315	13.7545	14.5607	4.83822	14.8813	9.14668	25.5186	13.9969	18.8799

## Sheet: Figure 4i
Enriched	Enriched	Enriched	Enriched	Enriched	Enriched	Enriched	Enriched	Enriched	Isolated	Isolated	Isolated	Isolated	Isolated
-2.56972	-12.7016	2.71311	-7.34432	-4.63431	-0.308847	1.37896	2.9528	5.33604	-3.64084	4.5295	0.847358	3.52295	4.04045
-2.4607	-6.98472	-0.684758	-2.56262	-5.43716	3.66681	2.0904	3.16222	5.96676	-0.488264	2.21677	-2.58829	4.80701	1.03866
-0.912148	-5.12996	-0.64865	-1.69137	-4.5022	2.23882	-0.766408	3.20749	4.34717	-2.1262	1.90763	-0.70933	4.14553	1.00891
-1.47441	-2.68311	-1.14496	0.513404	-3.03755	3.9417	-0.734844	2.99913	4.13261	0.0507735	-0.272469	-0.833741	2.09002	0.0798325
-1.66474	-0.436413	-1.33403	3.38385	-2.52106	6.1896	-1.66231	1.72421	2.14782	-0.752605	-2.19244	0.048279	1.44065	-1.39403
-1.77376	0.438108	-1.38752	3.3855	-3.45655	6.41813	-3.02039	1.54938	-0.19006	-1.25141	-3.06365	3.52189	-0.154623	1.27187
-1.72317	1.44261	-0.289347	3.55617	-1.86778	6.7189	0.17318	0.220207	-0.124173	1.36653	-2.72778	1.62972	-0.4037	-0.103091
-1.20909	1.92896	1.13911	1.49019	-4.46715	3.90936	-0.377683	0.257649	-0.0805291	1.07874	-2.12526	1.55669	-0.749729	2.01761
1.78864	3.79421	1.01816	0.722284	-3.13023	2.62358	0.215305	1.78228	-0.582569	2.57303	-9.10383e-15	-8.43769e-15	0	-7.54952e-15
3.00412	3.05425	1.7299	1.46272e-14	0	4.82947e-15	0	-5.77316e-15	-5.06539e-15	0.606354	0.710819	-1.43908	-2.26826	-4.39268
-0.355608	3.28454	2.22766	-1.09332	-2.57635	0.160891	-3.27349	1.18512	0.785581	-1.22928	-1.73386	-2.82711	-2.71237	-3.24862
-2.73265	2.21823	0.336331	-0.997675	-2.70196	1.3917	-5.17487	0.47849	-1.28115	-1.50028	0.140861	-5.07517	-2.58477	-6.46308
-9.2714	-0.660694	-2.63323	-3.7722	-7.86522	-0.945405	-9.18969	-0.249081	-1.57454	-3.09633	-0.717331	-7.22049	-3.75659	-7.21133
-13.0136	-3.37609	-6.64814	-7.14533	-10.906	-1.62293	-10.9557	-1.32092	-1.29438	-5.43577	-0.958955	-12.8376	-3.27229	-5.55685
-12.283	-11.0599	-12.4623	-9.77419	-12.4461	-4.06459	-12.9514	-5.6689	-2.17175	-8.42434	-1.18618	-13.9415	-3.93051	-6.53705
-15.7418	-18.1229	-12.8717	-14.7183	-13.5325	-7.46864	-11.7845	-8.93742	-1.74602	-12.7587	-5.19131	-17.2823	-5.3421	-5.02505
-16.5495	-22.9366	-13.9901	-15.5733	-13.8291	-9.11151	-12.4981	-12.0045	-1.73813	-17.7692	-8.77214	-18.1752	-9.30281	-3.1537
-17.8427	-24.372	-12.3062	-16.7969	-15.9024	-9.3131	-13.6459	-13.4288	-1.16345	-20.4486	-10.251	-16.3019	-8.85188	-4.12971
-21.5436	-22.8278	-12.2696	-15.9842	-17.9402	-9.24599	-12.5957	-14.0501	-2.27199	-20.7617	-9.37157	-19.3292	-11.4641	-7.28781
-21.0072	-19.2202	-16.1214	-15.5492	-19.032	-10.8584	-13.5487	-15.081	-2.31732	-20.1858	-8.22275	-16.9082	-11.3599	-9.59143
-18.5438	-16.5098	-16.6836	-15.3878	-20.0659	-8.64178	-13.5221	-15.4986	-4.805	-16.9355	-7.46634	-16.6918	-11.5116	-10.1572
-18.5655	-17.7979	-20.6613	-14.4396	-19.863	-9.92459	-10.2756	-15.3488	-6.34772	-15.1017	-8.65664	-12.7308	-15.6281	-12.3256
-18.0083	-18.292	-19.0713	-14.7167	-19.4986	-8.96922	-11.7208	-15.1235	-7.98168	-16.4299	-12.0856	-7.32912	-17.1579	-14.557
-16.7841	-20.3823	-18.7411	-12.2596	-19.3369	-7.87316	-12.3656	-14.3763	-11.2994	-16.4485	-14.0748	-7.79117	-17.9199	-18.378
-18.7937	-21.6665	-20.024	-13.2017	-17.3275	-7.31934	-8.31551	-14.7485	-10.1346	-18.6947	-14.8926	-8.44201	-18.679	-19.314
-18.6079	-23.3869	-17.5841	-12.9346	-15.9695	-5.23611	-8.10201	-13.9863	-13.5675	-18.4937	-14.5454	-10.4081	-20.0279	-18.0294
-14.0875	-24.4995	-17.1807	-13.1503	-14.3111	-5.95136	-6.36373	-11.7275	-14.776	-14.4575	-16.4695	-10.9148	-20.2699	-14.9693
-11.512	-23.5561	-14.4557	-12.2261	-13.7306	-5.18841	-3.54713	-11.0548	-15.117	-14.2458	-19.6904	-8.38197	-21.1829	-12.8046

## Sheet: Figure 4j
Enriched	Enriched	Enriched	Enriched	Enriched	Enriched	Enriched	Enriched	Enriched	Enriched	Enriched	Enriched	isolated	isolated	isolated	isolated	isolated	isolated	isolated	isolated
2.77321	-2.32251	1.70139	4.02104	-0.64677	7.19659	0.220781	-12.7795	-0.181406	-1.61161	-1.06563	-13.5931	0.871356	-6.94744	-0.587056	1.21688	-1.6165	-2.17259	-0.558948	0.827836
2.21217	1.45933	1.45329	-1.93403	-1.63855	4.60737	0.466242	-5.48788	-0.547685	-1.06094	0.278108	-5.68333	0.31849	-6.27297	1.9721	1.27964	0.194307	-0.321184	-1.34036	-0.300517
0.869001	1.76492	0.693333	-1.30074	-2.57023	2.52669	1.31319	-1.78647	-1.41688	-1.02776	-0.140994	-3.76006	2.74865	-6.11749	3.22492	-0.589982	0.799483	1.33455	-1.25568	-0.156732
0.287904	1.05191	0.468436	0.0240323	-2.34521	1.6077	0.808258	-3.58257	-1.23506	-1.0796	-0.0881654	-1.1581	2.07745	-5.81225	4.02161	-1.00182	1.63716	2.14569	-0.683922	-0.0214655
-0.69693	0.744911	-0.166945	-1.36807	-2.73632	-0.316695	0.69259	-0.0979288	-0.923923	-1.45057	-0.349751	3.39058	3.00489	-5.4158	5.09918	-0.632019	2.22856	2.17035	-0.524252	-1.02608
-0.305116	0.78278	-0.612044	-1.59523	-2.52269	-0.965801	0.605092	-0.982098	-0.769488	-2.04855	-0.726784	2.26252	3.8208	-4.57218	5.58401	-2.46403	2.45502	1.11938	0.64011	-1.08699
1.0251	-0.36033	-0.685575	-2.3588	-0.728527	1.21112	0.0219369	-2.46698	-0.546367	-0.70863	-0.0410694	0.596726	0.999186	-3.63208	5.96688	-1.67609	2.10483	0.377061	1.1996	0.284644
1.02388	0.892259	-0.384605	-3.93166	-0.314699	0.320375	-0.537453	-0.679791	-0.308674	0.0216743	-0.3972	-1.88876	2.29685	-1.14345	2.54387	-0.975699	1.2925	-0.136703	1.13211	-0.596405
1.31044	1.68347	-0.305338	-2.27573	0.0577646	-1.13753	-0.548339	-1.09151	-0.197296	1.85199	1.1366	1.50834	1.03353	-0.164592	0.241716	-1.38886	0.159007	0.0482061	0.537994	-0.304907
0	-6.32827e-15	-4.60743e-15	0	0	-2.55351e-15	5.9952e-15	0.143464	-0.191731	1.49942	0.499565	-0.578953	1.34892e-14	0	3.77476e-15	-1.24484e-14	-0.915011	1.1869	-0.653852	1.21578
-1.12079	1.31541	-1.32637	0.722788	-1.67293	-2.1803	1.3561	0.299014	1.20909	2.47957	2.5433	1.12291	1.8151	1.65889	4.40253	3.48467	0.920415	3.67843	-0.264439	4.42983
3.15693	4.01064	-0.844437	1.74167	-0.537861	0.381935	4.19468	1.35958	5.74928	5.47669	5.3083	1.08958	2.4352	3.31016	12.5866	7.28905	5.4879	5.66487	2.97285	7.1672
6.73798	6.72291	-2.20392	-0.367121	0.744441	1.85571	5.95769	10.5624	9.6275	6.38543	6.54894	-4.55433	5.89093	6.52577	19.6464	11.2159	9.43931	9.6046	7.12904	10.3434
8.65287	8.10976	-1.90119	0.0226942	2.55962	0.0585706	7.43486	12.0187	14.4506	10.2201	9.86718	-3.14402	9.74474	10.5318	24.2067	15.8865	14.4282	12.116	12.3677	12.1797
9.96041	9.57972	0.990457	2.14765	5.29084	-0.376876	6.60558	9.60856	17.8551	9.30089	8.41849	-4.09452	12.4511	11.923	24.6086	17.2006	15.595	12.4872	14.8559	8.32874
6.7356	7.94097	2.7865	4.40513	6.38041	2.00282	6.77841	9.10535	18.0943	8.0012	8.47987	-3.73918	14.8973	11.5568	24.7464	17.221	14.2694	13.6796	14.7812	7.19071
5.19994	6.31672	5.90643	7.92358	7.38646	4.19784	5.15766	5.05072	18.1562	7.89386	8.51727	-5.18369	17.377	11.684	25.0897	16.8071	13.9353	13.9296	12.9403	5.31527
4.27599	6.30064	4.76135	5.0836	6.76697	6.11557	3.27449	7.27918	16.3208	6.69366	8.81404	-3.68377	18.7559	10.7321	24.3243	15.0027	12.8852	16.0558	10.4928	2.77314
4.48567	3.81971	3.38603	2.57092	6.0781	7.82178	4.2624	8.22662	15.8478	7.50258	10.2596	-3.20066	18.6417	11.168	23.8102	14.4651	13.9935	16.5976	11.1245	3.23871
3.99791	5.54791	1.59918	-0.778238	4.20121	3.50427	3.01931	8.5835	14.0682	5.16771	8.29705	-3.31199	17.8683	11.5565	23.3931	14.0891	13.9002	16.9572	9.41402	2.91871
1.32771	3.01751	1.62805	-2.07855	1.78694	2.24301	4.13053	11.4409	13.3311	5.14924	7.93086	-1.92902	17.4201	11.6351	22.4917	13.8207	14.5074	17.2572	8.54008	2.86694
1.11649	3.55524	0.430367	0.300216	1.56183	1.44579	4.16526	8.86369	13.2309	4.82482	7.00949	-3.63976	16.198	11.4454	23.7135	13.0725	14.0531	16.1809	7.65928	3.67409
-0.565919	6.50035	1.63581	-1.35384	1.88364	2.13691	3.19398	8.51678	12.4598	5.22097	7.70455	-4.11364	16.0134	11.0818	23.0823	12.5064	12.7796	15.6138	5.70595	2.32447
0.583387	1.95093	1.21796	1.52581	1.87519	5.32517	3.34296	8.31274	11.4021	7.34331	8.54523	-4.01234	16.195	10.8652	23.4258	12.3042	12.0125	14.3881	6.59771	2.60647
2.91886	7.49146	-1.17063	-4.00332	2.84055	6.03875	2.80343	6.72216	11.2432	5.96209	6.82437	-3.90845	14.4488	9.81762	24.5172	12.2868	11.4452	14.8286	8.2036	2.02395
3.23355	7.27584	-0.111079	-7.86631	3.17487	7.88326	3.04457	5.6857	11.1636	5.29516	6.42185	-3.39669	14.2426	11.0993	23.9656	14.1496	11.009	14.6247	9.93677	2.66209
5.94728	9.94102	-3.50095	-7.07164	1.31504	6.76713	1.57846	5.74009	12.8928	8.59627	3.43451	-3.35083	14.9917	11.3179	23.3801	15.2025	10.6144	15.3339	10.9105	6.98333
6.7489	14.2999	-5.09817	-8.45063	3.02119	6.3684	0.823215	4.53947	13.0492	9.45504	4.6098	-0.272822	15.2749	11.1288	22.2205	16.8235	11.6037	16.0271	11.7671	11.496

[truncated: 4 more sheets: Figure 4k, Figure 4l, Figure 4m, Figure 4o]
