# Supplementary material for: Sleep-promoting neurons remodel their response properties to calibrate sleep drive with environmental demands
Source: PLoS Biol. 2022 Sep 29;20(9):e3001797. doi: 10.1371/journal.pbio.3001797 (PMC9521806; doi:10.1371/journal.pbio.3001797)
Supplement: S5 Data — (XLSX) [file pbio.3001797.s016.xlsx]

## Sheet: Figure 5
Condition	Genotype	1	2	3	4	5	6	7	8	9	10	11	12	13	14	15	16	17	18	19	20	21	22	23	24		Daytime Sleep	Nighttime sleep
Control	Gr23E10/+	0	12	17	29	35	24	59	41	27	47	24	20	57	60	60	60	60	60	60	60	60	60	59	42		335	698
Control	Gr23E10/+	6	7	10	25	13	33	23	25	22	5	5	24	56	60	60	60	60	60	60	60	60	59	60	60		198	715
Control	Gr23E10/+	6	21	26	38	41	23	58	34	34	32	37	14	56	60	60	60	60	60	60	60	59	60	46	60		364	701
Control	Gr23E10/+	0	0	0	0	0	0	0	5	0	0	0	0	33	52	56	58	59	60	58	59	58	54	55	56		5	658
Control	Gr23E10/+	0	0	0	0	0	12	2	16	12	8	12	0	47	46	43	35	28	5	46	26	30	34	35	38		62	413
Control	Gr23E10/+	0	5	17	10	21	31	40	12	44	11	14	0	57	60	60	50	53	60	60	60	60	52	60	60		205	692
Control	Gr23E10/+	0	33	36	39	14	22	54	41	39	17	21	28	52	56	60	59	57	60	58	59	60	39	57	60		344	677
Control	Gr23E10/+	0	0	23	6	0	0	18	14	12	8	0	0	49	57	37	43	55	38	59	55	35	60	46	10		81	544
Control	Gr23E10/+	38	30	56	37	35	50	49	41	34	27	7	9	56	60	60	60	60	60	57	60	60	60	60	58		413	711
Control	Gr23E10/+	7	17	12	11	0	29	10	0	0	1	26	24	49	60	60	60	60	51	60	60	60	42	54	47		137	663
Control	Gr23E10/+	5	26	16	0	12	33	47	48	0	12	0	0	51	60	59	59	60	56	60	48	60	59	59	60		199	691
Control	Gr23E10/+	0	0	14	10	37	12	40	15	19	14	22	0	42	60	60	60	60	60	59	59	58	59	56	60		183	693
Control	Gr23E10/+	5	0	6	12	14	11	12	22	7	41	7	15	52	60	52	56	55	48	52	51	51	0	55	60		152	592
Control	Gr23E10/+	2	21	5	12	24	23	5	23	2	14	16	30	55	60	57	60	60	46	60	60	50	51	60	55		177	674
Control	Gr23E10/+	37	41	56	51	39	52	49	59	39	52	60	47	59	60	60	60	60	60	59	60	53	60	60	60		582	711
Control	Gr23E10/+	0	7	0	5	10	0	24	5	0	9	5	0	46	60	55	40	32	41	56	60	34	25	45	8		65	502
Control	Dop1R1_RNAi/+	0	0	15	12	55	51	49	53	9	9	5	6	55	60	60	60	60	57	60	58	60	60	53	57		264	700
Control	Dop1R1_RNAi/+	4	28	24	7	32	27	49	26	20	27	15	5	53	60	60	58	55	43	55	55	44	54	39	47		264	623
Control	Dop1R1_RNAi/+	0	28	29	0	13	39	30	31	16	9	0	0	44	42	35	60	59	52	49	59	57	57	58	58		195	630
Control	Dop1R1_RNAi/+	0	13	11	26	42	38	49	28	38	49	29	18	54	60	60	58	60	58	60	60	60	57	51	54		341	692
Control	Dop1R1_RNAi/+	30	41	47	34	60	53	24	43	51	29	32	37	60	60	60	60	60	60	60	60	60	60	60	60		481	720
Control	Dop1R1_RNAi/+	0	0	54	51	58	48	52	16	22	7	4	0	45	60	60	60	59	53	53	60	58	51	47	41		312	647
Control	Dop1R1_RNAi/+	0	0	49	60	55	9	9	10	37	0	0	0	47	60	58	59	53	46	59	50	49	48	50	40		229	619
Control	Dop1R1_RNAi/+	5	11	0	6	0	23	50	15	28	3	3	0	42	38	44	44	48	50	35	54	60	37	31	24		144	507
Control	Dop1R1_RNAi/+	0	5	22	21	33	41	47	33	45	39	3	34	54	60	60	60	56	60	60	59	56	52	60	43		323	680
Control	Dop1R1_RNAi/+	6	7	36	24	14	42	31	20	22	34	58	16	44	54	59	60	60	57	60	60	51	60	57	55		310	677
Control	Dop1R1_RNAi/+	20	29	42	29	43	49	41	37	41	28	5	0	54	60	60	60	43	50	56	32	49	31	59	60		364	614
Control	Dop1R1_RNAi/+	23	36	44	19	29	30	29	20	10	13	1	5	46	60	59	54	54	57	59	55	56	58	51	58		259	667
Control	Dop1R1_RNAi/+	5	11	7	7	34	24	32	26	20	10	15	0	48	60	60	59	58	51	54	56	59	39	51	28		191	623
Control	Dop1R1_RNAi/+	20	32	41	47	36	52	51	50	28	44	37	24	54	60	60	58	57	52	60	60	60	46	43	32		462	642
Control	Dop1R1_RNAi/+	0	6	18	13	59	52	0	0	6	0	0	0	48	59	53	56	58	51	59	60	59	60	28	6		154	597
Control	Dop1R1_RNAi/+	5	13	11	44	22	7	29	19	18	32	0	9	54	60	60	60	60	59	56	58	60	60	60	26		209	673
Control	GR23E10>Dop1R1_RNAi	5	44	17	32	41	27	53	19	24	6	7	12	53	58	57	59	53	57	52	60	58	60	53	43		287	663
Control	GR23E10>Dop1R1_RNAi	0	12	15	14	42	29	0	24	35	13	15	7	58	60	60	53	60	59	55	59	60	56	60	47		206	687
Control	GR23E10>Dop1R1_RNAi	0	8	0	13	32	12	60	22	15	8	10	7	54	51	58	55	49	52	54	60	47	55	53	60		187	648
Control	GR23E10>Dop1R1_RNAi	0	16	19	23	37	37	29	13	21	18	0	12	40	57	54	50	50	45	50	59	51	44	53	41		225	594
Control	GR23E10>Dop1R1_RNAi	5	20	23	24	38	26	17	12	31	24	17	8	56	60	58	56	60	52	60	60	58	41	44	53		245	658
Control	GR23E10>Dop1R1_RNAi	0	20	25	56	22	23	46	10	51	11	23	0	53	59	60	60	56	52	60	60	60	51	58	33		287	662
Control	GR23E10>Dop1R1_RNAi	21	30	22	27	16	25	26	28	14	40	5	6	55	60	58	52	60	56	49	55	57	60	57	53		260	672
Control	GR23E10>Dop1R1_RNAi	0	27	18	60	60	24	30	60	37	42	20	18	50	60	60	52	60	60	59	58	54	58	57	56		396	684
Control	GR23E10>Dop1R1_RNAi	30	26	41	51	51	49	40	32	37	24	10	11	54	60	60	58	48	45	46	60	60	58	60	57		402	666
Control	GR23E10>Dop1R1_RNAi	1	37	44	28	16	47	42	28	46	20	38	0	56	60	60	59	60	53	60	58	60	54	60	34		347	674
Control	GR23E10>Dop1R1_RNAi	31	46	33	37	26	53	35	47	42	28	40	31	60	60	60	60	60	60	56	60	60	59	58	60		449	713
Control	GR23E10>Dop1R1_RNAi	42	42	55	28	49	47	60	43	55	36	23	22	48	60	53	58	59	52	51	60	54	59	59	45		502	658
Control	GR23E10>Dop1R1_RNAi	17	20	37	26	41	33	33	45	44	32	5	9	56	60	60	60	60	59	60	60	60	60	60	60		342	715
Control	GR23E10>Dop1R1_RNAi	7	26	19	38	27	57	26	20	37	34	27	26	51	59	60	47	57	40	55	60	51	54	46	48		344	628
Control	GR23E10>Dop1R1_RNAi	56	48	33	54	50	60	60	42	49	58	18	53	60	60	60	60	60	60	60	60	60	60	60	52		581	712
Control	GR23E10>Dop1R1_RNAi	18	30	30	29	25	24	11	30	43	30	19	7	53	59	52	56	56	57	60	60	59	59	45	38		296	654
Food Restricted	Gr23E10/+	0	0	15	10	41	43	31	13	11	17	8	0	56	56	59	56	58	59	60	60	55	55	51	38		189	663
Food Restricted	Gr23E10/+	41	47	55	48	8	7	21	57	4	0	0	0	20	59	51	40	56	53	59	59	51	59	59	30		288	596
Food Restricted	Gr23E10/+	33	50	57	51	47	29	54	44	47	53	48	49	59	60	60	60	60	60	60	59	60	60	60	41		562	699
Food Restricted	Gr23E10/+	26	4	9	17	8	9	12	24	5	0	0	0	50	59	50	49	57	25	56	35	48	26	60	48		114	563
Food Restricted	Gr23E10/+	36	49	44	58	48	42	46	57	34	45	55	30	57	60	59	60	60	57	59	59	59	53	60	55		544	698
Food Restricted	Gr23E10/+	6	41	39	39	34	32	20	31	39	17	2	7	53	60	60	60	60	60	58	60	60	60	60	53		307	704
Food Restricted	Gr23E10/+	46	52	24	38	38	27	58	48	46	34	40	17	55	60	60	60	60	59	60	60	60	60	59	60		468	713
Food Restricted	Gr23E10/+	23	28	28	24	45	54	46	20	8	7	6	27	42	58	60	56	60	59	60	59	55	60	58	60		316	687
Food Restricted	Gr23E10/+	20	42	30	39	25	33	37	37	44	19	20	24	58	59	55	60	53	58	49	52	40	47	60	40		370	631
Food Restricted	Gr23E10/+	17	48	39	54	49	53	50	58	47	37	6	0	52	60	54	60	57	53	60	60	60	55	59	60		458	690
Food Restricted	Gr23E10/+	30	41	44	49	37	44	34	33	40	12	0	2	53	56	60	59	59	60	60	60	60	58	60	50		366	695
Food Restricted	Gr23E10/+	6	12	16	13	25	31	57	45	33	30	9	5	50	54	57	57	57	60	59	59	60	54	42	30		282	639
Food Restricted	Gr23E10/+	36	43	53	34	60	37	58	45	46	24	13	43	48	54	56	59	54	58	51	60	53	41	60	56		492	650
Food Restricted	Gr23E10/+	0	11	2	0	6	11	13	11	0	0	5	0	52	60	59	60	60	60	52	59	59	59	40	42		59	662
Food Restricted	Dop1R1_RNAi	17	15	18	23	21	22	7	6	29	39	37	24	28	52	58	57	52	58	60	51	50	37	52	39		258	594
Food Restricted	Dop1R1_RNAi	0	0	38	50	7	26	14	52	60	21	5	5	0	46	57	43	35	33	49	58	55	57	54	50		278	537
Food Restricted	Dop1R1_RNAi	6	5	5	6	20	30	37	16	18	39	5	8	56	60	58	60	60	24	60	60	60	60	58	59		195	675
Food Restricted	Dop1R1_RNAi	38	24	39	53	53	50	54	4	0	54	5	0	52	60	59	59	58	59	58	51	58	55	53	49		374	671
Food Restricted	Dop1R1_RNAi	27	39	35	30	37	36	14	21	11	19	14	23	57	60	53	58	59	58	49	59	56	59	60	53		306	681
Food Restricted	Dop1R1_RNAi	42	34	48	29	26	6	30	13	7	18	0	0	56	54	59	40	59	37	39	49	59	55	44	41		253	592
Food Restricted	Dop1R1_RNAi	0	26	7	21	16	11	39	34	27	10	20	25	60	60	60	60	60	60	60	60	55	43	32	33		236	643
Food Restricted	Dop1R1_RNAi	6	43	28	34	50	39	46	21	43	32	43	29	46	57	51	48	51	39	44	45	44	39	43	23		414	530
Food Restricted	Dop1R1_RNAi	0	14	14	30	39	18	32	29	23	16	15	46	50	60	56	58	54	57	54	54	45	23	45	48		276	604
Food Restricted	Dop1R1_RNAi	0	15	12	0	5	0	38	13	24	14	12	5	45	57	59	56	60	43	53	51	43	39	39	59		138	604
Food Restricted	Dop1R1_RNAi	0	6	27	45	26	0	30	41	47	18	17	0	52	60	60	60	59	60	56	60	43	59	57	58		257	684
Food Restricted	Dop1R1_RNAi	0	5	30	32	51	57	42	11	16	0	0	12	54	60	60	60	60	60	60	57	57	30	56	43		256	657
Food Restricted	Dop1R1_RNAi	36	50	41	25	31	53	26	29	34	25	21	5	54	60	60	60	58	60	60	60	59	60	59	57		376	707
Food Restricted	Dop1R1_RNAi	10	37	37	23	43	39	58	25	14	16	9	0	19	49	29	45	58	42	55	41	45	48	59	60		311	550
Food Restricted	Dop1R1_RNAi	5	0	33	19	33	31	20	23	34	49	0	0	53	59	54	58	55	48	56	59	60	50	50	38		247	640
Food Restricted	Dop1R1_RNAi	0	1	22	8	7	53	6	25	17	13	24	16	49	45	56	49	37	37	54	47	40	53	55	31		192	553
Food Restricted	GR23E10>Dop1R1_RNAi	42	48	43	55	42	50	54	40	38	32	43	5	56	60	60	60	59	60	59	60	60	60	60	59		492	713
Food Restricted	GR23E10>Dop1R1_RNAi	45	52	44	38	50	57	60	52	59	56	55	60	60	60	60	60	58	60	60	60	60	60	57	60		628	715
Food Restricted	GR23E10>Dop1R1_RNAi	8	34	45	46	56	60	58	53	32	40	21	35	60	60	60	60	60	60	59	60	60	60	60	60		488	719
Food Restricted	GR23E10>Dop1R1_RNAi	12	22	23	32	42	44	43	41	18	44	17	3	59	60	60	60	60	59	59	57	54	56	56	60		341	700
Food Restricted	GR23E10>Dop1R1_RNAi	47	59	57	60	60	60	60	60	56	49	37	40	60	60	60	60	60	60	60	60	60	60	60	60		645	720
Food Restricted	GR23E10>Dop1R1_RNAi	43	30	36	46	46	58	54	37	59	48	39	43	60	60	60	60	59	60	60	60	58	60	60	57		539	714
Food Restricted	GR23E10>Dop1R1_RNAi	42	55	50	47	53	53	36	52	57	48	54	53	60	60	59	60	60	60	60	60	60	60	60	60		600	719
Food Restricted	GR23E10>Dop1R1_RNAi	14	53	39	36	54	54	59	46	56	55	30	60	57	60	59	53	59	56	56	57	46	60	52	53		556	668
Food Restricted	GR23E10>Dop1R1_RNAi	60	48	53	60	60	59	60	56	56	55	60	52	60	60	60	60	60	60	59	60	60	60	60	60		679	719
Food Restricted	GR23E10>Dop1R1_RNAi	30	38	58	52	58	58	57	51	6	29	37	27	54	47	40	48	60	52	59	59	60	49	59	60		501	647
Food Restricted	GR23E10>Dop1R1_RNAi	0	7	35	32	39	25	21	23	37	12	5	0	56	57	58	50	59	58	55	59	59	41	51	49		236	652
Food Restricted	GR23E10>Dop1R1_RNAi	36	57	59	57	59	53	60	60	49	47	40	45	60	60	60	60	60	60	60	60	60	60	60	60		622	720
Food Restricted	GR23E10>Dop1R1_RNAi	46	51	50	55	58	57	58	40	47	49	36	36	60	60	60	60	59	60	60	60	59	57	60	58		583	713
Food Restricted	GR23E10>Dop1R1_RNAi	9	22	21	12	26	33	43	21	25	41	21	23	60	60	60	60	60	60	60	60	60	60	60	50		297	710
Food Restricted	GR23E10>Dop1R1_RNAi	13	39	36	32	37	34	24	40	28	26	23	5	56	60	60	60	60	60	60	55	60	59	60	60		337	710
Food Restricted	GR23E10>Dop1R1_RNAi	29	50	60	55	58	49	56	50	55	58	55	60	60	60	60	59	60	59	48	60	60	60	60	48		635	694

## Sheet: Sheet2
		fly	1	2	3	4	5	6	7	8	9	10	11	12	13	14	15	16	17	18	19	20	21	22	23	24		Daytime Sleep	Nighttime sleep
Food Restricted	1	Gr23E10/+	0	0	15	10	41	43	31	13	11	17	8	0	56	56	59	56	58	59	60	60	55	55	51	38		189	663
Food Restricted	2	Gr23E10/+	41	47	55	48	8	7	21	57	4	0	0	0	20	59	51	40	56	53	59	59	51	59	59	30		288	596
Food Restricted	3	Gr23E10/+	33	50	57	51	47	29	54	44	47	53	48	49	59	60	60	60	60	60	60	59	60	60	60	41		562	699
Food Restricted	4	Gr23E10/+	26	4	9	17	8	9	12	24	5	0	0	0	50	59	50	49	57	25	56	35	48	26	60	48		114	563
Food Restricted	5	Gr23E10/+	36	49	44	58	48	42	46	57	34	45	55	30	57	60	59	60	60	57	59	59	59	53	60	55		544	698
Food Restricted	6	Gr23E10/+	6	41	39	39	34	32	20	31	39	17	2	7	53	60	60	60	60	60	58	60	60	60	60	53		307	704
Food Restricted	7	Gr23E10/+	46	52	24	38	38	27	58	48	46	34	40	17	55	60	60	60	60	59	60	60	60	60	59	60		468	713
Food Restricted	8	Gr23E10/+	23	28	28	24	45	54	46	20	8	7	6	27	42	58	60	56	60	59	60	59	55	60	58	60		316	687
Food Restricted	9	Gr23E10/+	20	42	30	39	25	33	37	37	44	19	20	24	58	59	55	60	53	58	49	52	40	47	60	40		370	631
Food Restricted	10	Gr23E10/+	17	48	39	54	49	53	50	58	47	37	6	0	52	60	54	60	57	53	60	60	60	55	59	60		458	690
Food Restricted	11	Gr23E10/+	30	41	44	49	37	44	34	33	40	12	0	2	53	56	60	59	59	60	60	60	60	58	60	50		366	695
Food Restricted	12	Gr23E10/+	6	12	16	13	25	31	57	45	33	30	9	5	50	54	57	57	57	60	59	59	60	54	42	30		282	639
Food Restricted	13	Gr23E10/+	36	43	53	34	60	37	58	45	46	24	13	43	48	54	56	59	54	58	51	60	53	41	60	56		492	650
Food Restricted	14	Gr23E10/+	0	11	2	0	6	11	13	11	0	0	5	0	52	60	59	60	60	60	52	59	59	59	40	42		59	662
Food Restricted	17	Dop1R1_RNAi	17	15	18	23	21	22	7	6	29	39	37	24	28	52	58	57	52	58	60	51	50	37	52	39		258	594
Food Restricted	18	Dop1R1_RNAi	0	0	38	50	7	26	14	52	60	21	5	5	0	46	57	43	35	33	49	58	55	57	54	50		278	537
Food Restricted	19	Dop1R1_RNAi	6	5	5	6	20	30	37	16	18	39	5	8	56	60	58	60	60	24	60	60	60	60	58	59		195	675
Food Restricted	20	Dop1R1_RNAi	38	24	39	53	53	50	54	4	0	54	5	0	52	60	59	59	58	59	58	51	58	55	53	49		374	671
Food Restricted	21	Dop1R1_RNAi	27	39	35	30	37	36	14	21	11	19	14	23	57	60	53	58	59	58	49	59	56	59	60	53		306	681
Food Restricted	22	Dop1R1_RNAi	42	34	48	29	26	6	30	13	7	18	0	0	56	54	59	40	59	37	39	49	59	55	44	41		253	592
Food Restricted	23	Dop1R1_RNAi	0	26	7	21	16	11	39	34	27	10	20	25	60	60	60	60	60	60	60	60	55	43	32	33		236	643
Food Restricted	24	Dop1R1_RNAi	6	43	28	34	50	39	46	21	43	32	43	29	46	57	51	48	51	39	44	45	44	39	43	23		414	530
Food Restricted	25	Dop1R1_RNAi	0	14	14	30	39	18	32	29	23	16	15	46	50	60	56	58	54	57	54	54	45	23	45	48		276	604
Food Restricted	26	Dop1R1_RNAi	0	15	12	0	5	0	38	13	24	14	12	5	45	57	59	56	60	43	53	51	43	39	39	59		138	604
Food Restricted	27	Dop1R1_RNAi	0	6	27	45	26	0	30	41	47	18	17	0	52	60	60	60	59	60	56	60	43	59	57	58		257	684
Food Restricted	28	Dop1R1_RNAi	0	5	30	32	51	57	42	11	16	0	0	12	54	60	60	60	60	60	60	57	57	30	56	43		256	657
Food Restricted	29	Dop1R1_RNAi	36	50	41	25	31	53	26	29	34	25	21	5	54	60	60	60	58	60	60	60	59	60	59	57		376	707
Food Restricted	30	Dop1R1_RNAi	10	37	37	23	43	39	58	25	14	16	9	0	19	49	29	45	58	42	55	41	45	48	59	60		311	550
Food Restricted	31	Dop1R1_RNAi	5	0	33	19	33	31	20	23	34	49	0	0	53	59	54	58	55	48	56	59	60	50	50	38		247	640
Food Restricted	32	Dop1R1_RNAi	0	1	22	8	7	53	6	25	17	13	24	16	49	45	56	49	37	37	54	47	40	53	55	31		192	553
Food Restricted	1	GR23E10>Dop1R1_RNAi	42	48	43	55	42	50	54	40	38	32	43	5	56	60	60	60	59	60	59	60	60	60	60	59		492	713
Food Restricted	2	GR23E10>Dop1R1_RNAi	45	52	44	38	50	57	60	52	59	56	55	60	60	60	60	60	58	60	60	60	60	60	57	60		628	715
Food Restricted	3	GR23E10>Dop1R1_RNAi	8	34	45	46	56	60	58	53	32	40	21	35	60	60	60	60	60	60	59	60	60	60	60	60		488	719
Food Restricted	4	GR23E10>Dop1R1_RNAi	12	22	23	32	42	44	43	41	18	44	17	3	59	60	60	60	60	59	59	57	54	56	56	60		341	700
Food Restricted	5	GR23E10>Dop1R1_RNAi	47	59	57	60	60	60	60	60	56	49	37	40	60	60	60	60	60	60	60	60	60	60	60	60		645	720
Food Restricted	6	GR23E10>Dop1R1_RNAi	43	30	36	46	46	58	54	37	59	48	39	43	60	60	60	60	59	60	60	60	58	60	60	57		539	714
Food Restricted	7	GR23E10>Dop1R1_RNAi	42	55	50	47	53	53	36	52	57	48	54	53	60	60	59	60	60	60	60	60	60	60	60	60		600	719
Food Restricted	8	GR23E10>Dop1R1_RNAi	14	53	39	36	54	54	59	46	56	55	30	60	57	60	59	53	59	56	56	57	46	60	52	53		556	668
Food Restricted	9	GR23E10>Dop1R1_RNAi	60	48	53	60	60	59	60	56	56	55	60	52	60	60	60	60	60	60	59	60	60	60	60	60		679	719
Food Restricted	10	GR23E10>Dop1R1_RNAi	30	38	58	52	58	58	57	51	6	29	37	27	54	47	40	48	60	52	59	59	60	49	59	60		501	647
Food Restricted	11	GR23E10>Dop1R1_RNAi	0	7	35	32	39	25	21	23	37	12	5	0	56	57	58	50	59	58	55	59	59	41	51	49		236	652
Food Restricted	12	GR23E10>Dop1R1_RNAi	36	57	59	57	59	53	60	60	49	47	40	45	60	60	60	60	60	60	60	60	60	60	60	60		622	720
Food Restricted	13	GR23E10>Dop1R1_RNAi	46	51	50	55	58	57	58	40	47	49	36	36	60	60	60	60	59	60	60	60	59	57	60	58		583	713
Food Restricted	14	GR23E10>Dop1R1_RNAi	9	22	21	12	26	33	43	21	25	41	21	23	60	60	60	60	60	60	60	60	60	60	60	50		297	710
Food Restricted	15	GR23E10>Dop1R1_RNAi	13	39	36	32	37	34	24	40	28	26	23	5	56	60	60	60	60	60	60	55	60	59	60	60		337	710
Food Restricted	16	GR23E10>Dop1R1_RNAi	29	50	60	55	58	49	56	50	55	58	55	60	60	60	60	59	60	59	48	60	60	60	60	48		635	694
																												day	night
