# Supplementary material for: Sleep-promoting neurons remodel their response properties to calibrate sleep drive with environmental demands
Source: PLoS Biol. 2022 Sep 29;20(9):e3001797. doi: 10.1371/journal.pbio.3001797 (PMC9521806; doi:10.1371/journal.pbio.3001797)
Supplement: S6 Data — (XLSX) [file pbio.3001797.s017.xlsx]

## Sheet: Figure 6a GR23>Dop1R2_RNAi
	baseline	baseline	baseline	baseline	baseline	baseline	baseline	baseline	baseline	baseline	baseline	baseline	baseline	baseline	baseline	baseline	baseline	baseline	baseline	baseline	baseline	baseline	baseline	baseline	baseline	baseline	baseline	baseline	baseline	starvation	starvation	starvation	starvation	starvation	starvation	starvation	starvation	starvation	starvation	starvation	starvation	starvation	starvation	starvation	starvation	starvation	starvation	starvation	rec 1
	0	1	2	3	4	5	6	7	8	9	10	11	12	13	14	15	16	17	18	19	20	21	22	23	0	1	2	3	4	5	6	7	8	9	10	11	12	13	14	15	16	17	18	19	20	21	22	23	0
GR23E10/+	0	8	27	0	10	0	5	6	21	5	10	0	13	45	60	28	52	56	57	57	59	59	60	60	0	12	16	7	42	0	0	0	0	0	0	0	19	59	60	59	49	53	54	49	60	48	60	51	44
GR23E10/+	9	0	0	0	0	11	0	30	24	3	14	0	50	52	32	52	56	43	0	48	42	40	60	60	0	0	1	12	46	0	0	0	0	2	3	0	0	0	17	0	7	0	0	5	0	0	7	0	51
GR23E10/+	0	0	0	0	0	0	0	0	0	0	0	0	44	60	60	60	60	58	59	60	59	60	60	60	0	0	0	0	19	0	0	0	0	0	0	0	0	0	0	0	5	0	0	0	0	0	5	11	50
GR23E10/+	6	0	0	0	0	0	0	0	0	0	0	0	30	56	60	60	51	47	57	60	47	60	48	59	6	0	0	0	21	0	0	0	0	0	0	0	0	0	0	0	0	0	0	0	0	0	0	15	49
GR23E10/+	0	0	0	0	0	0	5	0	5	0	0	0	45	51	45	10	53	25	0	0	4	16	46	53	0	0	0	0	18	0	0	0	0	0	0	0	0	0	0	0	0	0	0	0	8	6	7	9	49
GR23E10/+	6	8	30	16	0	0	8	7	0	0	0	0	56	57	60	56	59	59	60	59	57	59	50	15	0	0	0	5	18	0	0	0	0	0	0	6	12	54	60	60	60	30	6	28	60	60	48	20	51
GR23E10/+	0	0	5	0	0	5	11	39	1	6	0	0	47	59	60	59	60	53	25	48	44	60	19	58	0	0	0	0	18	0	0	0	0	0	0	0	0	14	60	38	7	5	60	60	50	0	19	38	50
GR23E10/+	0	0	0	0	0	10	12	10	0	10	0	8	39	55	60	60	60	60	60	60	47	49	36	0
GR23E10/+	39	18	14	19	8	36	60	40	13	35	5	0	58	60	60	60	60	60	60	60	58	60	60	60	20	0	5	11	22	0	0	0	0	0	0	0	0	42	30	50	0	0	0	0	0	0	0	15	47
GR23E10/+	0	11	26	23	46	54	49	41	44	11	14	0	54	60	58	46	53	55	59	60	60	59	51	60	0	14	19	37	54	0	0	0	0	0	0	0	28	60	60	60	59	8	60	50	33	60	27	56	51
GR23E10/+	52	47	60	54	35	52	55	56	55	58	54	56	57	59	59	60	59	57	60	60	60	60	60	60
GR23E10/+	0	0	0	0	0	0	0	0	0	0	0	0	13	34	54	37	51	60	60	54	0	39	56	57	0	0	0	0	18	0	0	0	0	0	0	0	30	60	58	60	54	48	57	53	50	51	17	5	46
GR23E10/+	0	0	7	1	18	24	0	23	34	0	5	0	48	58	59	60	58	52	59	44	58	47	32	60	0	0	0	0	19	0	0	0	0	0	0	0	0	0	0	0	0	0	27	0	5	35	60	5	48
GR23E10/+	0	0	0	5	5	0	14	40	24	0	12	5	45	54	48	59	60	60	59	49	52	60	56	56	6	0	9	3	22	0	0	0	0	0	0	0	0	0	5	12	5	6	8	9	19	14	21	31	51
GR23E10/+	0	5	0	0	34	47	56	31	13	20	0	12	48	57	58	60	58	58	60	60	60	41	30	59	0	0	6	33	44	0	0	0	0	0	0	0	29	60	58	60	45	22	59	0	7	8	60	28	50
GR23E10/+	5	0	0	0	6	6	10	29	13	5	39	14	60	60	48	60	44	54	60	33	44	60	52	60	0	0	0	5	26	0	0	0	0	0	0	0	0	0	5	0	0	0	0	0	0	0	0	6	51
Dop1R1_RNAi/+	5	11	23	47	28	45	44	24	28	0	0	0	16	58	54	54	59	50	56	59	59	60	58	59	10	0	22	38	48	0	0	9	5	0	0	0	0	56	60	58	60	23	59	60	60	60	60	60	51
Dop1R1_RNAi/+	0	37	41	56	50	48	52	53	40	25	6	8	51	60	60	60	60	60	60	59	60	60	60	57	6	16	44	41	54	6	6	6	14	9	0	0	41	60	60	60	60	60	60	45	44	60	60	60	51
Dop1R1_RNAi/+	9	3	28	0	0	0	32	0	0	5	25	0	44	45	57	59	58	60	60	51	50	6	0	52	0	31	54	58	60	0	0	0	5	0	0	0	10	60	60	60	60	10	26	42	59	43	45	56	57
Dop1R1_RNAi/+	0	0	41	58	59	60	60	52	1	49	12	0	45	52	60	58	60	59	56	58	58	51	26	39	17	6	7	20	30	0	0	0	0	0	0	0	0	0	0	0	0	0	0	0	0	0	0	0	43
Dop1R1_RNAi/+	5	16	18	24	39	51	42	28	10	0	21	25	54	59	59	53	44	34	55	55	57	26	60	20
Dop1R1_RNAi/+	31	32	7	15	11	20	26	14	25	13	0	31	52	51	19	43	39	30	45	58	54	49	16	31	17	0	17	20	45	0	0	11	14	16	6	0	5	35	10	25	22	20	33	30	36	54	39	28	51
Dop1R1_RNAi/+	6	8	41	54	60	60	59	41	12	0	0	0	0	14	56	60	58	55	56	51	59	32	5	0	18	14	7	13	37	0	0	0	8	0	0	0	0	0	0	0	0	7	4	2	11	23	5	6	43
Dop1R1_RNAi/+	0	0	0	0	0	0	20	7	0	0	8	0	0	20	60	58	60	58	60	46	0	0	37	2	5	0	0	6	18	0	0	0	0	0	0	0	0	0	0	7	0	0	13	0	0	0	0	18	47
Dop1R1_RNAi/+	0	0	0	0	29	35	57	58	13	0	0	28	28	60	60	59	60	59	60	59	59	54	10	60	0	2	8	0	18	0	0	0	0	0	0	0	5	0	51	60	56	0	7	5	10	56	60	52	43
Dop1R1_RNAi/+	20	5	21	0	23	30	22	53	28	7	18	0	47	58	58	50	60	53	47	56	58	52	48	60	10	12	29	8	28	0	0	0	0	6	0	5	0	52	54	3	47	24	19	60	58	59	60	53	51
Dop1R1_RNAi/+	0	8	26	31	18	34	53	18	42	6	42	15	51	60	60	60	60	52	55	52	57	50	60	30	0	26	33	31	53	0	0	0	0	0	0	0	8	53	42	60	60	2	55	60	60	60	60	58	45
Dop1R1_RNAi/+	0	8	26	55	46	42	49	56	7	12	0	0	7	45	54	58	46	48	55	58	60	56	58	51	7	38	45	59	49	0	0	0	0	0	0	0	0	0	32	45	53	10	15	20	60	60	60	39
Dop1R1_RNAi/+	0	0	0	0	17	19	39	57	0	0	37	0	40	56	58	56	54	56	60	60	59	48	11	60	0	0	0	9	18	0	0	0	5	0	0	0	0	5	10	23	2	19	38	27	60	44	38	39	48
Dop1R1_RNAi/+	0	5	13	28	21	41	41	36	33	26	8	6	50	60	60	57	40	59	58	60	52	38	57	8	11	10	22	19	35	0	0	12	0	0	5	0	50	60	60	60	60	56	60	37	57	58	53	27	51
Dop1R1_RNAi/+	0	11	14	16	27	37	27	43	15	19	10	11	58	60	56	58	53	60	60	60	60	60	60	60	6	8	14	11	24	0	0	7	5	7	7	0	10	10	11	46	60	25	0	27	28	47	58	60	48
Dop1R1_RNAi/+	5	24	10	47	16	20	21	58	46	36	25	30	47	60	60	58	59	58	60	60	59	52	42	54	5	37	19	10	42	0	0	0	0	0	0	0	0	16	44	60	22	31	57	31	60	48	43	60	50
GR23E10>Dop1R1_RNAi	0	5	26	25	55	8	0	23	58	5	28	5	53	60	60	59	60	40	52	59	48	47	51	60	15	23	10	22	40	0	0	0	5	0	0	0	0	7	40	0	27	18	5	5	10	9	7	0	47
GR23E10>Dop1R1_RNAi	34	18	0	5	53	35	30	32	46	4	26	0	41	55	54	52	60	37	34	52	59	60	55	50	0	0	0	30	58	0	0	0	0	0	0	0	0	7	5	0	0	0	0	0	0	6	0	20	46
GR23E10>Dop1R1_RNAi	5	0	37	21	44	25	47	57	50	60	55	57	60	60	60	58	60	57	60	55	52	60	58	58	22	38	9	34	58	0	0	0	0	0	5	0	5	0	3	17	5	5	14	12	26	31	43	35	45
GR23E10>Dop1R1_RNAi	0	17	21	18	35	26	57	53	48	59	48	48	60	60	58	58	59	53	56	51	56	48	51	58	0	16	27	2	18	0	0	0	0	0	0	0	0	0	0	0	5	5	11	19	35	34	18	22	45
GR23E10>Dop1R1_RNAi	43	40	47	51	53	50	51	60	58	56	53	60	59	54	41	60	60	38	54	47	59	46	54	56	31	45	21	45	56	0	0	0	6	0	12	5	6	5	17	28	20	19	28	21	10	22	8	21	54
GR23E10>Dop1R1_RNAi	8	13	13	0	16	17	7	10	5	10	6	6	54	52	41	39	44	49	56	48	39	45	23	60	0	6	0	14	19	0	0	0	0	0	0	0	0	8	0	10	15	3	21	12	22	22	31	29	47
GR23E10>Dop1R1_RNAi	4	15	16	32	13	35	52	41	10	11	0	0	55	60	60	58	60	60	57	54	59	49	45	41	6	26	19	27	31	0	0	13	9	7	15	6	15	58	59	20	29	25	58	34	46	33	58	55	46
GR23E10>Dop1R1_RNAi	8	24	21	0	9	17	0	18	9	14	3	25	60	60	60	54	60	57	59	54	25	60	49	34	10	0	10	0	48	0	0	9	0	0	0	0	5	4	2	17	5	11	5	16	10	19	28	40	48
GR23E10>Dop1R1_RNAi	0	0	6	12	0	4	58	47	19	11	14	0	34	35	58	55	56	56	50	54	53	60	42	36	0	8	21	22	23	0	0	0	0	0	0	0	0	0	0	0	0	0	0	13	58	0	11	0	47
GR23E10>Dop1R1_RNAi	37	0	0	32	57	50	58	42	0	0	38	0	23	52	55	58	53	52	51	60	56	60	60	43	36	36	40	44	51	0	0	0	16	10	28	5	20	0	0	7	5	17	20	28	43	56	56	60
GR23E10>Dop1R1_RNAi	54	51	54	49	52	56	54	58	50	53	56	60	60	60	53	59	57	55	60	60	60	60	60	59	53	45	44	53	50	0	0	10	0	0	6	0	27	11	34	35	43	27	25	37	35	37	27	41	45
GR23E10>Dop1R1_RNAi	0	7	34	7	22	44	15	25	30	7	30	16	56	60	60	60	60	57	60	60	60	50	60	40	40	26	51	60	58	7	7	0	9	17	19	9	42	60	42	15	17	14	20	20	27	48	33	52	45
GR23E10>Dop1R1_RNAi	0	17	38	35	43	43	33	34	7	37	51	38	59	60	60	60	60	60	59	60	60	55	51	49	16	5	42	27	49	0	0	0	0	0	0	0	0	22	0	6	5	11	15	60	58	0	9	60	50
GR23E10>Dop1R1_RNAi	23	26	48	50	35	52	47	55	57	51	46	59	60	59	59	57	58	58	57	45	50	58	55	60	38	49	41	56	47	0	0	0	5	0	0	0	1	4	5	12	0	25	32	5	27	27	60	59	52
GR23E10>Dop1R1_RNAi	6	11	15	16	20	5	5	7	0	1	31	43	54	58	60	60	58	44	48	60	60	60	55	29	19	12	0	18	25	0	0	0	0	0	0	0	0	0	9	4	9	5	0	5	6	33	39	23	45
GR23E10>Dop1R1_RNAi	5	0	0	18	15	10	12	17	9	7	6	11	60	60	60	58	52	55	58	43	57	56	60	60	21	6	43	47	18	0	0	5	0	0	5	0	0	10	0	0	15	5	5	0	13	46	35	25	44
[truncated: 71 more columns]

## Sheet: Figure 6 c,d and S8
	fly	Daytime Sleep	Nighttime sleep
base	GR23E10/+	92	606
base	GR23E10/+	91	535
base	GR23E10/+	0	700
base	GR23E10/+	6	635
base	GR23E10/+	10	348
base	GR23E10/+	75	647
base	GR23E10/+	67	592
base	GR23E10/+	50	586
base	GR23E10/+	287	716
base	GR23E10/+	319	675
base	GR23E10/+	634	711
base	GR23E10/+	0	515
base	GR23E10/+	112	635
base	GR23E10/+	105	658
base	GR23E10/+	218	649
base	GR23E10/+	127	635
base	Dop1R1_RNAi/+	255	642
base	Dop1R1_RNAi/+	416	707
base	Dop1R1_RNAi/+	102	542
base	Dop1R1_RNAi/+	392	622
base	Dop1R1_RNAi/+	279	576
base	Dop1R1_RNAi/+	225	487
base	Dop1R1_RNAi/+	341	446
base	Dop1R1_RNAi/+	35	401
base	Dop1R1_RNAi/+	220	628
base	Dop1R1_RNAi/+	227	647
base	Dop1R1_RNAi/+	293	647
base	Dop1R1_RNAi/+	301	596
base	Dop1R1_RNAi/+	169	618
base	Dop1R1_RNAi/+	258	599
base	Dop1R1_RNAi/+	230	705
base	Dop1R1_RNAi/+	338	669
base	GR23E10>Dop1R1_RNAi	238	649
base	GR23E10>Dop1R1_RNAi	283	609
base	GR23E10>Dop1R1_RNAi	458	698
base	GR23E10>Dop1R1_RNAi	430	668
base	GR23E10>Dop1R1_RNAi	622	628
base	GR23E10>Dop1R1_RNAi	111	550
base	GR23E10>Dop1R1_RNAi	229	658
base	GR23E10>Dop1R1_RNAi	148	632
base	GR23E10>Dop1R1_RNAi	171	589
base	GR23E10>Dop1R1_RNAi	314	623
base	GR23E10>Dop1R1_RNAi	647	703
base	GR23E10>Dop1R1_RNAi	237	683
base	GR23E10>Dop1R1_RNAi	376	693
base	GR23E10>Dop1R1_RNAi	549	676
base	GR23E10>Dop1R1_RNAi	160	646
base	GR23E10>Dop1R1_RNAi	110	679
starv	GR23E10/+	115	621
starv	GR23E10/+	107	36
starv	GR23E10/+	57	21
starv	GR23E10/+	65	15
starv	GR23E10/+	56	30
starv	GR23E10/+	67	498
starv	GR23E10/+	57	351
starv	GR23E10/+
starv	GR23E10/+	96	137
starv	GR23E10/+	162	561
starv	GR23E10/+
starv	GR23E10/+	56	543
starv	GR23E10/+	57	132
starv	GR23E10/+	78	130
starv	GR23E10/+	121	436
starv	GR23E10/+	69	11
starv	Dop1R1_RNAi/+	171	616
starv	Dop1R1_RNAi/+	236	670
starv	Dop1R1_RNAi/+	249	531
starv	Dop1R1_RNAi/+	119	0
starv	Dop1R1_RNAi/+
starv	Dop1R1_RNAi/+	186	337
starv	Dop1R1_RNAi/+	136	58
starv	Dop1R1_RNAi/+	68	38
starv	Dop1R1_RNAi/+	67	362
starv	Dop1R1_RNAi/+	137	489
starv	Dop1R1_RNAi/+	183	578
starv	Dop1R1_RNAi/+	237	394
starv	Dop1R1_RNAi/+	71	305
starv	Dop1R1_RNAi/+	155	638
starv	Dop1R1_RNAi/+	128	382
starv	Dop1R1_RNAi/+	153	472
starv	GR23E10>Dop1R1_RNAi	157	128
starv	GR23E10>Dop1R1_RNAi	127	38
starv	GR23E10>Dop1R1_RNAi	205	196
starv	GR23E10>Dop1R1_RNAi	103	149
starv	GR23E10>Dop1R1_RNAi	260	205
starv	GR23E10>Dop1R1_RNAi	78	173
starv	GR23E10>Dop1R1_RNAi	198	490
starv	GR23E10>Dop1R1_RNAi	116	162
starv	GR23E10>Dop1R1_RNAi	113	82
starv	GR23E10>Dop1R1_RNAi	306	312
starv	GR23E10>Dop1R1_RNAi	300	379
starv	GR23E10>Dop1R1_RNAi	345	390
starv	GR23E10>Dop1R1_RNAi	178	246
starv	GR23E10>Dop1R1_RNAi	275	257
starv	GR23E10>Dop1R1_RNAi	113	133
starv	GR23E10>Dop1R1_RNAi	184	154
rec 1	GR23E10/+	299	681
rec 1	GR23E10/+	320	701
rec 1	GR23E10/+	397	701
rec 1	GR23E10/+	348	641
rec 1	GR23E10/+	188	622
rec 1	GR23E10/+	449	717
rec 1	GR23E10/+	370	707
rec 1	GR23E10/+
rec 1	GR23E10/+	172	675
rec 1	GR23E10/+	508	688
rec 1	GR23E10/+	86	672
rec 1	GR23E10/+	238	621
rec 1	GR23E10/+	460	667
rec 1	GR23E10/+	439	684
rec 1	GR23E10/+	547	670
rec 1	Dop1R1_RNAi/+	407	684
rec 1	Dop1R1_RNAi/+	543	716
rec 1	Dop1R1_RNAi/+	512	670
rec 1	Dop1R1_RNAi/+	232	693
rec 1	Dop1R1_RNAi/+	620	582
rec 1	Dop1R1_RNAi/+	266	712
rec 1	Dop1R1_RNAi/+	81	64
rec 1	Dop1R1_RNAi/+	552	688
rec 1	Dop1R1_RNAi/+	510	716
rec 1	Dop1R1_RNAi/+	390	686
rec 1	Dop1R1_RNAi/+	215	561
rec 1	Dop1R1_RNAi/+	330	720
rec 1	Dop1R1_RNAi/+	372	635
rec 1	Dop1R1_RNAi/+	584	689
rec 1	GR23E10>Dop1R1_RNAi	635	706
rec 1	GR23E10>Dop1R1_RNAi	286	659
rec 1	GR23E10>Dop1R1_RNAi	537	711
rec 1	GR23E10>Dop1R1_RNAi	608	682
rec 1	GR23E10>Dop1R1_RNAi	590	675
rec 1	GR23E10>Dop1R1_RNAi	313	638
rec 1	GR23E10>Dop1R1_RNAi	446	683
rec 1	GR23E10>Dop1R1_RNAi	609	706
rec 1	GR23E10>Dop1R1_RNAi	333	633
rec 1	GR23E10>Dop1R1_RNAi	627	684
rec 1	GR23E10>Dop1R1_RNAi	673	691
rec 1	GR23E10>Dop1R1_RNAi	567	683
rec 1	GR23E10>Dop1R1_RNAi	609	650
rec 1	GR23E10>Dop1R1_RNAi	361	617
rec 1	GR23E10>Dop1R1_RNAi	483	681
rec 2	GR23E10/+	182	693
rec 2	GR23E10/+	273	701
rec 2	GR23E10/+	77	705
rec 2	GR23E10/+	60	682
rec 2	GR23E10/+	226	687
rec 2	GR23E10/+	136	692
rec 2	GR23E10/+	77	606
rec 2	GR23E10/+	137	686
rec 2	GR23E10/+	339	707
rec 2	GR23E10/+	19	607
rec 2	GR23E10/+	61	588
rec 2	GR23E10/+	422	658
rec 2	GR23E10/+	452	702
rec 2	GR23E10/+	290	667
rec 2	Dop1R1_RNAi/+	238	663
rec 2	Dop1R1_RNAi/+	407	701
rec 2	Dop1R1_RNAi/+	194	676
rec 2	Dop1R1_RNAi/+	463	635
rec 2	Dop1R1_RNAi/+	19	130
rec 2	Dop1R1_RNAi/+	239	555
rec 2	Dop1R1_RNAi/+	307	683
rec 2	Dop1R1_RNAi/+	425	693
rec 2	Dop1R1_RNAi/+	202	699
rec 2	Dop1R1_RNAi/+	245	630
rec 2	Dop1R1_RNAi/+	275	702
rec 2	GR23E10>Dop1R1_RNAi	382	709
rec 2	GR23E10>Dop1R1_RNAi	382	651
rec 2	GR23E10>Dop1R1_RNAi	644	711
rec 2	GR23E10>Dop1R1_RNAi	453	665
rec 2	GR23E10>Dop1R1_RNAi	577	681
rec 2	GR23E10>Dop1R1_RNAi	266	676
rec 2	GR23E10>Dop1R1_RNAi	382	703
rec 2	GR23E10>Dop1R1_RNAi	504	713
rec 2	GR23E10>Dop1R1_RNAi	428	703
rec 2	GR23E10>Dop1R1_RNAi	632	671
rec 2	GR23E10>Dop1R1_RNAi	488	710
rec 2	GR23E10>Dop1R1_RNAi	388	702
rec 2	GR23E10>Dop1R1_RNAi	652	690
rec 2	GR23E10>Dop1R1_RNAi	212	674
rec 2	GR23E10>Dop1R1_RNAi	578	708
Rec 3	GR23E10/+	127	673
Rec 3	GR23E10/+	164	654
Rec 3	GR23E10/+	24	661
Rec 3	GR23E10/+	415	720
Rec 3	GR23E10/+	320	720
Rec 3	GR23E10/+	92	668
Rec 3	GR23E10/+	37	611
Rec 3	GR23E10/+	116	657
Rec 3	GR23E10/+	412	695
Rec 3	GR23E10/+	23	608
Rec 3	GR23E10/+	119	635
Rec 3	GR23E10/+	437	673
Rec 3	GR23E10/+	484	635
Rec 3	GR23E10/+	364	681
Rec 3	Dop1R1_RNAi/+	228	611
Rec 3	Dop1R1_RNAi/+	455	704
Rec 3	Dop1R1_RNAi/+	520	662
Rec 3	Dop1R1_RNAi/+	220	657
Rec 3	Dop1R1_RNAi/+	286	490
Rec 3	Dop1R1_RNAi/+	11	34
Rec 3	Dop1R1_RNAi/+	49	471
Rec 3	Dop1R1_RNAi/+	342	673
Rec 3	Dop1R1_RNAi/+	495	712
Rec 3	Dop1R1_RNAi/+	303	413
Rec 3	Dop1R1_RNAi/+	234	670
Rec 3	Dop1R1_RNAi/+	196	666
Rec 3	GR23E10>Dop1R1_RNAi	621	720
Rec 3	GR23E10>Dop1R1_RNAi	118	661
Rec 3	GR23E10>Dop1R1_RNAi	643	714
Rec 3	GR23E10>Dop1R1_RNAi	496	669
Rec 3	GR23E10>Dop1R1_RNAi	537	695
Rec 3	GR23E10>Dop1R1_RNAi	342	651
Rec 3	GR23E10>Dop1R1_RNAi	505	678
Rec 3	GR23E10>Dop1R1_RNAi	617	720
Rec 3	GR23E10>Dop1R1_RNAi	460	678
Rec 3	GR23E10>Dop1R1_RNAi	630	674
Rec 3	GR23E10>Dop1R1_RNAi	424	697
Rec 3	GR23E10>Dop1R1_RNAi	490	684
Rec 3	GR23E10>Dop1R1_RNAi	580	633
Rec 3	GR23E10>Dop1R1_RNAi	245	620
Rec 3	GR23E10>Dop1R1_RNAi	610	714

## Sheet: Figure 6b 55B01>Dop1R2_RNAi
	baseline	baseline	baseline	baseline	baseline	baseline	baseline	baseline	baseline	baseline	baseline	baseline	baseline	baseline	baseline	baseline	baseline	baseline	baseline	baseline	baseline	baseline	baseline	baseline	baseline	baseline	baseline	baseline	baseline	starvation	starvation	starvation	starvation	starvation	starvation	starvation	starvation	starvation	starvation	starvation	starvation	starvation	starvation	starvation	starvation	starvation	starvation	starvation	rec 1
	0	1	2	3	4	5	6	7	8	9	10	11	12	13	14	15	16	17	18	19	20	21	22	23	0	1	2	3	4	5	6	7	8	9	10	11	12	13	14	15	16	17	18	19	20	21	22	23	0
55B01/+	0	7	26	41	30	18	31	6	32	10	32	58	55	60	60	60	60	60	60	59	60	60	58	59	37	37	12	4	2	7	37	0	0	0	0	0	0	6	10	7	0	5	0	0	0	5	0	0	19
55B01/+	0	0	9	11	22	16	10	13	8	15	0	0	51	59	56	58	48	57	31	1	46	43	42	54	0	11	16	21	13	37	32	0	0	0	0	0	0	0	0	7	0	6	9	0	3	10	23	5	34
55B01/+	5	13	15	8	11	29	18	0	30	14	6	0	24	44	53	58	55	51	45	55	55	60	60	55	23	15	30	6	5	32	31	0	0	0	0	0	16	32	10	26	17	18	15	18	25	50	26	39	26
55B01/+	28	28	25	33	17	39	20	0	30	17	18	50	59	60	60	60	59	57	60	58	60	60	60	43	25	20	27	14	37	39	50	17	13	11	29	26	25	58	52	36	47	55	58	56	55	57	60	59	30
55B01/+	6	5	6	6	12	7	29	25	24	7	7	16	54	60	60	60	59	59	60	60	60	60	58	60	0	11	2	5	0	24	33	0	0	0	0	0	0	0	0	5	6	19	27	30	24	8	25	21	23
55B01/+	7	5	0	0	0	5	0	5	0	0	0	0	41	60	60	60	60	60	59	60	60	60	60	48	0	0	5	12	8	23	40	0	5	0	0	0	0	30	31	20	48	21	47	24	56	6	39	60	42
55B01/+	5	0	6	23	37	42	16	22	49	17	14	7	51	58	60	57	58	58	60	58	58	18	45	34	31	6	5	0	5	14	43	7	12	5	8	7	5	5	0	9	7	18	7	16	8	0	0	16	37
55B01/+	0	0	0	23	58	1	38	52	34	35	23	11	51	59	60	59	58	58	60	60	59	60	44	40	0	7	0	0	15	10	37	0	5	0	7	8	6	11	14	5	11	19	12	28	6	18	0	28	20
55B01/+	6	0	10	9	5	19	0	11	0	0	7	2	50	60	60	60	60	60	60	60	60	54	60	60	0	14	10	10	0	0	38	0	5	20	27	12	5	8	8	26	19	19	22	22	10	31	51	60	45
55B01/+	9	10	0	10	16	8	22	0	7	21	13	0	46	60	60	55	60	56	59	54	60	52	0	7	19	42	28	42	33	39	39	0	0	0	15	5	6	7	0	0	5	5	0	10	5	6	11	0	44
55B01/+	5	11	10	24	17	17	10	33	36	41	5	8	51	60	60	60	60	60	60	60	60	60	60	60
55B01/+	9	9	32	21	47	7	30	55	40	33	20	37	58	60	60	60	60	60	60	60	59	60	59	60	48	0	16	24	21	54	44	0	0	0	0	0	0	0	0	0	5	0	0	0	15	11	19	11	24
55B01/+	5	8	9	19	20	14	12	5	6	0	37	17	49	60	60	60	59	60	60	60	59	60	60	57	9	1	14	0	13	5	31	0	0	0	0	0	5	0	5	0	5	0	0	0	0	0	10	0	27
55B01/+	0	27	21	15	0	11	11	10	6	10	5	7	30	57	60	59	55	49	48	39	51	55	5	24	10	5	5	0	0	18	34	8	2	2	9	7	9	15	6	11	15	0	13	14	19	30	29	22	34
55B01/+	0	8	22	7	28	19	0	9	16	20	10	0	55	59	60	60	60	60	60	60	60	60	56	58	8	2	0	0	13	3	37	0	0	0	0	0	0	32	35	24	0	7	49	13	19	0	9	40	26
55B01/+	7	22	18	26	41	20	34	37	48	45	33	37	46	60	59	60	60	60	60	59	60	59	60	59	1	52	49	36	40	36	41	11	6	22	15	10	0	14	5	5	0	14	7	22	25	24	26	29	46
Dop1R1_RNAi/+ ( n = 16)	41	40	43	55	39	40	21	9	31	22	32	5	56	60	60	60	60	60	60	60	60	60	60	60	29	22	23	0	0	17	33	9	0	0	0	0	52	60	60	60	58	60	60	60	58	60	60	60	5
Dop1R1_RNAi/+ ( n = 16)	0	7	44	58	33	51	42	58	34	39	0	0	53	60	60	60	60	60	60	60	59	60	51	51	7	0	2	9	8	12	28	9	0	0	0	0	10	48	57	58	49	53	59	60	60	44	60	60	0
Dop1R1_RNAi/+ ( n = 16)	0	7	15	25	25	38	34	22	5	15	7	0	51	60	60	60	60	60	60	60	60	60	47	56	7	5	9	16	14	18	45	13	12	27	0	0	42	59	57	58	60	45	58	49	44	46	60	50	0
Dop1R1_RNAi/+ ( n = 16)	0	0	13	12	25	33	16	28	10	5	0	0	53	60	60	60	60	60	60	60	60	60	57	44	22	21	9	10	27	17	41	9	0	0	0	0	15	50	60	52	49	55	47	51	47	44	54	40	0
Dop1R1_RNAi/+ ( n = 16)	7	34	30	49	46	54	30	12	20	0	5	0	53	60	60	60	60	57	60	60	60	59	60	60	12	27	43	30	48	48	48	60	60	60	60	60	60	60	60	60	60	60	60	60	60	60	60	60
Dop1R1_RNAi/+ ( n = 16)	0	5	0	7	9	0	0	0	0	0	0	0	50	60	60	60	59	60	60	60	60	41	60	58	0	5	14	12	1	4	28	9	0	0	0	0	6	41	46	59	21	30	58	37	51	37	49	51	0
Dop1R1_RNAi/+ ( n = 16)	14	37	36	56	43	39	28	29	10	24	19	7	54	60	60	60	59	59	60	57	53	55	57	60	19	33	24	34	55	2	34	29	5	10	0	5	46	60	60	60	60	60	60	60	60	60	60	60	13
Dop1R1_RNAi/+ ( n = 16)	18	47	44	39	43	38	54	50	21	38	19	31	52	58	60	59	59	49	60	60	60	60	60	58	45	44	48	36	60	56	51	9	5	5	52	60	57	36	44	60	60	60	60	60	60	60	60	60
Dop1R1_RNAi/+ ( n = 16)	0	0	6	8	11	25	13	0	5	0	6	5	51	60	60	60	60	60	60	60	60	57	52	40	0	5	10	0	21	19	26	10	0	0	0	0	29	54	58	50	52	53	47	57	48	52	59	58	0
Dop1R1_RNAi/+ ( n = 16)	17	49	46	53	52	55	31	34	26	3	5	16	53	60	60	60	60	60	60	57	59	60	60	60	14	25	36	48	49	58	57	10	0	0	0	0	33	52	60	60	40	59	60	60	60	60	60	60	14
Dop1R1_RNAi/+ ( n = 16)	5	0	0	9	0	28	14	13	11	20	10	3	51	51	58	36	53	56	51	57	56	57	21	39	0	0	11	2	22	13	36	25	26	35	3	5	35	48	48	60	52	54	56	53	52	56	58	53	21
Dop1R1_RNAi/+ ( n = 16)	0	9	51	31	48	46	14	13	26	21	38	6	56	60	60	60	60	60	60	45	60	49	50	48	0	7	19	15	26	6	32	10	0	0	0	0	0	29	39	57	49	50	49	60	51	47	60	60	0
Dop1R1_RNAi/+ ( n = 16)	0	18	46	50	46	49	50	30	6	5	7	6	52	60	60	60	60	60	60	60	60	60	55	60	16	28	42	48	42	60	41	9	0	0	0	0	52	60	60	54	51	60	60	60	60	60	60	60	10
Dop1R1_RNAi/+ ( n = 16)	2	9	23	45	53	49	29	44	54	25	5	0	48	60	60	60	60	60	60	60	60	54	60	59	9	15	11	30	34	31	46	9	0	5	0	0	39	57	60	60	58	46	60	41	58	49	60	60	10
Dop1R1_RNAi/+ ( n = 16)	6	0	5	13	6	29	25	6	8	0	0	0	32	57	60	58	53	55	58	60	60	60	44	60	0	5	0	0	7	20	27	9	0	0	0	0	19	42	45	37	29	48	53	46	47	56	50	53	14
Dop1R1_RNAi/+ ( n = 16)	6	5	34	30	50	60	44	29	4	8	8	14	55	60	60	59	60	60	60	60	60	57	60	60	5	5	7	5	17	3	29	10	0	5	0	0	0	20	0	0	0	5	0	0	0	12	18	44	13
55B01>Dop1R1_RNAi	30	47	56	58	60	60	59	42	12	24	9	0	50	60	60	60	60	60	60	60	60	60	60	60	43	45	53	53	47	56	57	9	0	0	0	0	37	60	60	60	60	60	60	60	60	60	60	55	0
55B01>Dop1R1_RNAi	6	7	28	32	44	44	29	21	15	5	23	0	35	60	58	60	52	56	57	56	59	58	55	58	15	0	21	13	18	30	44	10	6	5	5	0	13	45	48	29	32	39	20	50	54	50	60	44	24
55B01>Dop1R1_RNAi	9	0	0	9	13	0	5	13	6	0	0	0	32	60	57	57	58	59	58	55	55	46	50	44	5	25	23	5	6	20	31	10	0	5	0	0	0	41	37	34	44	35	28	22	60	60	60	14	0
55B01>Dop1R1_RNAi	5	9	7	21	31	15	24	35	22	12	8	10	49	60	60	60	60	60	60	60	60	60	60	60	8	13	22	23	12	23	26	9	0	1	4	0	0	32	44	43	60	38	46	16	60	60	41	60	0
55B01>Dop1R1_RNAi	0	22	50	49	14	52	44	0	5	13	0	0	47	55	46	48	46	35	41	60	60	60	58	51	0	0	0	5	6	17	26	10	6	0	15	18	0	0	0	0	0	12	0	0	0	0	6	0	11
55B01>Dop1R1_RNAi	0	12	31	8	5	41	10	35	30	17	9	19	48	60	60	59	56	60	59	60	55	60	56	51	11	0	12	10	15	6	24	9	0	0	0	0	0	0	0	0	0	0	15	6	16	0	8	5	9
55B01>Dop1R1_RNAi	0	18	9	27	14	37	9	32	5	17	15	36	49	60	60	59	60	59	60	60	60	60	59	60	20	8	18	19	53	47	44	10	0	0	0	0	0	0	0	0	0	0	0	0	0	0	0	5	11
55B01>Dop1R1_RNAi	0	0	0	0	0	0	0	16	10	2	0	0	43	60	60	57	60	58	60	59	60	60	57	55	28	0	18	8	12	36	21	10	0	0	5	1	0	46	60	60	39	38	60	60	60	60	60	60	9
55B01>Dop1R1_RNAi	0	25	33	23	39	33	36	41	35	15	28	14	54	60	60	42	57	50	46	24	54	19	47	57	8	18	46	14	34	41	42	9	0	8	15	11	32	43	60	43	39	20	53	40	58	43	60	48	37
55B01>Dop1R1_RNAi	11	38	40	54	41	50	42	51	47	50	36	23	53	60	59	57	58	59	59	51	54	46	58	60	11	41	39	40	60	60	42	10	0	6	0	11	17	34	33	34	47	44	60	60	60	60	56	35	11
55B01>Dop1R1_RNAi	6	20	16	0	6	0	26	6	24	5	0	0	15	19	18	23	34	40	40	47	49	45	57	44	0	7	6	9	5	27	30	9	0	12	5	0	35	52	38	42	19	30	14	35	46	11	36	11	0
55B01>Dop1R1_RNAi	7	46	55	45	52	21	29	36	37	40	31	22	53	60	60	60	60	59	60	50	60	56	56	60	7	31	31	38	35	42	44	10	0	0	5	5	15	42	26	46	41	50	56	50	59	58	57	60	10
55B01>Dop1R1_RNAi	6	38	43	30	35	27	40	40	34	28	34	7	56	60	60	60	51	58	60	54	60	60	58	59	9	18	38	31	26	35	42	10	0	0	9	5	10	56	47	51	36	37	57	50	53	48	42	57	15
55B01>Dop1R1_RNAi	0	14	20	30	34	29	37	30	28	23	30	14	28	57	46	57	53	41	44	42	24	0	21	25	0	0	6	0	0	0	21	9	0	0	0	0	8	15	5	0	0	5	0	9	0	14	0	0	0
55B01>Dop1R1_RNAi	12	41	36	42	50	54	43	48	56	49	44	39	54	53	43	58	51	52	58	55	56	60	60	54	15	25	28	20	43	39	43	10	0	0	0	0	15	49	60	20	60	14	0	17	13	26	41	40	0
[truncated: 77 more columns]

## Sheet: Figure 6e,f and S8
	fly	Daytime Sleep	Nighttime sleep
base	55B01/+	291	711
base	55B01/+	104	546
base	55B01/+	149	615
base	55B01/+	305	696
base	55B01/+	150	710
base	55B01/+	22	688
base	55B01/+	238	615
base	55B01/+	275	668
base	55B01/+	69	704
base	55B01/+	116	569
base	55B01/+	217	711
base	55B01/+	340	716
base	55B01/+	152	704
base	55B01/+	123	532
base	55B01/+	139	708
base	55B01/+	368	702
base	Dop1R1_RNAi/+	378	716
base	Dop1R1_RNAi/+	366	694
base	Dop1R1_RNAi/+	193	694
base	Dop1R1_RNAi/+	142	694
base	Dop1R1_RNAi/+	287	709
base	Dop1R1_RNAi/+	21	688
base	Dop1R1_RNAi/+	342	694
base	Dop1R1_RNAi/+	442	695
base	Dop1R1_RNAi/+	79	680
base	Dop1R1_RNAi/+	387	709
base	Dop1R1_RNAi/+	113	586
base	Dop1R1_RNAi/+	303	668
base	Dop1R1_RNAi/+	313	707
base	Dop1R1_RNAi/+	338	701
base	Dop1R1_RNAi/+	98	657
base	Dop1R1_RNAi/+	292	711
base	55B01>Dop1R1_RNAi	457	710
base	55B01>Dop1R1_RNAi	254	664
base	55B01>Dop1R1_RNAi	55	631
base	55B01>Dop1R1_RNAi	199	709
base	55B01>Dop1R1_RNAi	249	607
base	55B01>Dop1R1_RNAi	217	684
base	55B01>Dop1R1_RNAi	219	706
base	55B01>Dop1R1_RNAi	28	689
base	55B01>Dop1R1_RNAi	322	570
base	55B01>Dop1R1_RNAi	483	674
base	55B01>Dop1R1_RNAi	109	431
base	55B01>Dop1R1_RNAi	421	694
base	55B01>Dop1R1_RNAi	362	696
base	55B01>Dop1R1_RNAi	289	438
base	55B01>Dop1R1_RNAi	514	654
starvation	55B01/+	136	33
starvation	55B01/+	130	63
starvation	55B01/+	142	292
starvation	55B01/+	308	618
starvation	55B01/+	75	165
starvation	55B01/+	93	382
starvation	55B01/+	143	91
starvation	55B01/+	89	158
starvation	55B01/+	136	281
starvation	55B01/+	262	55
starvation	55B01/+	207	61
starvation	55B01/+	73	25
starvation	55B01/+	100	183
starvation	55B01/+	63	228
starvation	55B01/+	319	171
starvation	Dop1R1_RNAi/+	133	708
starvation	Dop1R1_RNAi/+	75	618
starvation	Dop1R1_RNAi/+	166	628
starvation	Dop1R1_RNAi/+	156	564
starvation	Dop1R1_RNAi/+	556	720
starvation	Dop1R1_RNAi/+	73	486
starvation	Dop1R1_RNAi/+	250	706
starvation	Dop1R1_RNAi/+	471	677
starvation	Dop1R1_RNAi/+	91	617
starvation	Dop1R1_RNAi/+	297	664
starvation	Dop1R1_RNAi/+	178	625
starvation	Dop1R1_RNAi/+	115	551
starvation	Dop1R1_RNAi/+	286	697
starvation	Dop1R1_RNAi/+	190	648
starvation	Dop1R1_RNAi/+	68	525
starvation	Dop1R1_RNAi/+	86	99
starvation	55B01>Dop1R1_RNAi	363	692
starvation	55B01>Dop1R1_RNAi	167	484
starvation	55B01>Dop1R1_RNAi	130	435
starvation	55B01>Dop1R1_RNAi	141	500
starvation	55B01>Dop1R1_RNAi	103	18
starvation	55B01>Dop1R1_RNAi	87	50
starvation	55B01>Dop1R1_RNAi	219	5
starvation	55B01>Dop1R1_RNAi	139	603
starvation	55B01>Dop1R1_RNAi	246	539
starvation	55B01>Dop1R1_RNAi	320	540
starvation	55B01>Dop1R1_RNAi	110	369
starvation	55B01>Dop1R1_RNAi	248	560
starvation	55B01>Dop1R1_RNAi	223	544
starvation	55B01>Dop1R1_RNAi	36	56
starvation	55B01>Dop1R1_RNAi	223	355
Rec 1 june 6	55B01/+	164	712
Rec 1 june 6	55B01/+	401	682
Rec 1 june 6	55B01/+	374	706
Rec 1 june 6	55B01/+	401	609
Rec 1 june 6	55B01/+	70	687
Rec 1 june 6	55B01/+	162	695
Rec 1 june 6	55B01/+	145	627
Rec 1 june 6	55B01/+	142	298
Rec 1 june 6	55B01/+	289	649
Rec 1 june 6	55B01/+	182	287
Rec 1 june 6	55B01/+	237	718
Rec 1 june 6	55B01/+	168	599
Rec 1 june 6	55B01/+	184	612
Rec 1 june 6	55B01/+	128	578
Rec 1 june 6	55B01/+	243	678
Rec 1 june 6	Dop1R1_RNAi/+	246	679
Rec 1 june 6	Dop1R1_RNAi/+	175	664
Rec 1 june 6	Dop1R1_RNAi/+	215	699
Rec 1 june 6	Dop1R1_RNAi/+	225	638
Rec 1 june 6	Dop1R1_RNAi/+	72	679
Rec 1 june 6	Dop1R1_RNAi/+	440	708
Rec 1 june 6	Dop1R1_RNAi/+	154	677
Rec 1 june 6	Dop1R1_RNAi/+	340	711
Rec 1 june 6	Dop1R1_RNAi/+	239	625
Rec 1 june 6	Dop1R1_RNAi/+	343	699
Rec 1 june 6	Dop1R1_RNAi/+	332	691
Rec 1 june 6	Dop1R1_RNAi/+	660	720
Rec 1 june 6	Dop1R1_RNAi/+	129	596
Rec 1 june 6	Dop1R1_RNAi/+	278	666
Rec 1 june 6	55B01>Dop1R1_RNAi	421	680
Rec 1 june 6	55B01>Dop1R1_RNAi	392	606
Rec 1 june 6	55B01>Dop1R1_RNAi	213	679
Rec 1 june 6	55B01>Dop1R1_RNAi	293	656
Rec 1 june 6	55B01>Dop1R1_RNAi	272	609
Rec 1 june 6	55B01>Dop1R1_RNAi	141	597
Rec 1 june 6	55B01>Dop1R1_RNAi	162	714
Rec 1 june 6	55B01>Dop1R1_RNAi	85	663
Rec 1 june 6	55B01>Dop1R1_RNAi	503	702
Rec 1 june 6	55B01>Dop1R1_RNAi	227	549
Rec 1 june 6	55B01>Dop1R1_RNAi	336	513
Rec 1 june 6	55B01>Dop1R1_RNAi	250	613
Rec 1 june 6	55B01>Dop1R1_RNAi	216	665
Rec 1 june 6	55B01>Dop1R1_RNAi	45	67
Rec 1 june 6	55B01>Dop1R1_RNAi	376	704
Rec 2 June 7	55B01/+	45	697
Rec 2 June 7	55B01/+	226	648
Rec 2 June 7	55B01/+	217	713
Rec 2 June 7	55B01/+	316	639
Rec 2 June 7	55B01/+	29	670
Rec 2 June 7	55B01/+	88	700
Rec 2 June 7	55B01/+	67	629
Rec 2 June 7	55B01/+	141	521
Rec 2 June 7	55B01/+	148	667
Rec 2 June 7	55B01/+	317	427
Rec 2 June 7	55B01/+	229	720
Rec 2 June 7	55B01/+	23	670
Rec 2 June 7	55B01/+	167	607
Rec 2 June 7	55B01/+	37	696
Rec 2 June 7	55B01/+	188	657
Rec 2 June 7	Dop1R1_RNAi/+	335	684
Rec 2 June 7	Dop1R1_RNAi/+	235	711
Rec 2 June 7	Dop1R1_RNAi/+	252	692
Rec 2 June 7	Dop1R1_RNAi/+	171	662
Rec 2 June 7	Dop1R1_RNAi/+	138	692
Rec 2 June 7	Dop1R1_RNAi/+	348	697
Rec 2 June 7	Dop1R1_RNAi/+	173	697
Rec 2 June 7	Dop1R1_RNAi/+	295	701
Rec 2 June 7	Dop1R1_RNAi/+	186	651
Rec 2 June 7	Dop1R1_RNAi/+	275	693
Rec 2 June 7	Dop1R1_RNAi/+	288	689
Rec 2 June 7	Dop1R1_RNAi/+	105	633
Rec 2 June 7	Dop1R1_RNAi/+	187	653
Rec 2 June 7	55B01>Dop1R1_RNAi	432	707
Rec 2 June 7	55B01>Dop1R1_RNAi	329	627
Rec 2 June 7	55B01>Dop1R1_RNAi	316	655
Rec 2 June 7	55B01>Dop1R1_RNAi	186	627
Rec 2 June 7	55B01>Dop1R1_RNAi	207	684
Rec 2 June 7	55B01>Dop1R1_RNAi	78	638
Rec 2 June 7	55B01>Dop1R1_RNAi	453	712
Rec 2 June 7	55B01>Dop1R1_RNAi	106	707
Rec 2 June 7	55B01>Dop1R1_RNAi	649	684
Rec 2 June 7	55B01>Dop1R1_RNAi	264	630
Rec 2 June 7	55B01>Dop1R1_RNAi	299	608
Rec 2 June 7	55B01>Dop1R1_RNAi	315	642
Rec 2 June 7	55B01>Dop1R1_RNAi	415	697
Rec 2 June 7	55B01>Dop1R1_RNAi	700	636
Rec 2 June 7	55B01>Dop1R1_RNAi	377	670
Rec 3 june 8	55B01/+	51	702
Rec 3 june 9	55B01/+	214	687
Rec 3 june 10	55B01/+	464	699
Rec 3 june 11	55B01/+	254	651
Rec 3 june 12	55B01/+	50	655
Rec 3 june 13	55B01/+	115	700
Rec 3 june 14	55B01/+	176	626
Rec 3 june 15	55B01/+	209	650
Rec 3 june 16	55B01/+	170	681
Rec 3 june 17	55B01/+	435	571
Rec 3 june 19	55B01/+	536	715
Rec 3 june 20	55B01/+	51	694
Rec 3 june 21	55B01/+	282	621
Rec 3 june 22	55B01/+	28	686
Rec 3 june 23	55B01/+	264	666
Rec 3 june 23	Dop1R1_RNAi/+	268	680
Rec 3 june 23	Dop1R1_RNAi/+	259	714
Rec 3 june 23	Dop1R1_RNAi/+	293	699
Rec 3 june 23	Dop1R1_RNAi/+	191	623
Rec 3 june 23	Dop1R1_RNAi/+	73	696
Rec 3 june 23	Dop1R1_RNAi/+	407	700
Rec 3 june 23	Dop1R1_RNAi/+	196	692
Rec 3 june 23	Dop1R1_RNAi/+	259	697
Rec 3 june 23	Dop1R1_RNAi/+	158	623
Rec 3 june 23	Dop1R1_RNAi/+	409	684
Rec 3 june 23	Dop1R1_RNAi/+	322	687
Rec 3 june 23	Dop1R1_RNAi/+	76	558
Rec 3 june 23	Dop1R1_RNAi/+	125	685
Rec 3 june 23	55B01>Dop1R1_RNAi	593	713
Rec 3 june 23	55B01>Dop1R1_RNAi	330	681
Rec 3 june 23	55B01>Dop1R1_RNAi	363	701
Rec 3 june 23	55B01>Dop1R1_RNAi	430	607
Rec 3 june 23	55B01>Dop1R1_RNAi	507	649
Rec 3 june 23	55B01>Dop1R1_RNAi	169	629
Rec 3 june 23	55B01>Dop1R1_RNAi	596	716
Rec 3 june 23	55B01>Dop1R1_RNAi	260	716
Rec 3 june 23	55B01>Dop1R1_RNAi	692	702
Rec 3 june 23	55B01>Dop1R1_RNAi	423	692
Rec 3 june 23	55B01>Dop1R1_RNAi	461	595
Rec 3 june 23	55B01>Dop1R1_RNAi	465	691
Rec 3 june 23	55B01>Dop1R1_RNAi	540	716
Rec 3 june 23	55B01>Dop1R1_RNAi	661	685
Rec 3 june 23	55B01>Dop1R1_RNAi	365	596
