# Supplementary material for: Sleep-promoting neurons remodel their response properties to calibrate sleep drive with environmental demands
Source: PLoS Biol. 2022 Sep 29;20(9):e3001797. doi: 10.1371/journal.pbio.3001797 (PMC9521806; doi:10.1371/journal.pbio.3001797)
Supplement: S7 Data — (XLSX) [file pbio.3001797.s018.xlsx]

## Sheet: Figure 7 GR23>Dop1R2_RNAi
GR23>epac	GR23>epac	GR23>epac	GR23>epac	GR23>epac	GR23>epac	GR23>epac	GR23>epac	GR23>epac	GR23>epac	GR23>epac	GR23>epac	GR23>epac	GR23>epac	GR23>epac	GR23>epac	GR23>epac	GR23>epac	GR23>epac	GR23>epac	GR23>epac	GR23>epac	GR23>Epac;dop1R2_RNAi_Rec	GR23>Epac;dop1R2_RNAi_Rec	GR23>Epac;dop1R2_RNAi_Rec	GR23>Epac;dop1R2_RNAi_Rec	GR23>Epac;dop1R2_RNAi_Rec	GR23>Epac;dop1R2_RNAi_Rec	GR23>Epac;dop1R2_RNAi_Rec	GR23>Epac;dop1R2_RNAi_Rec	GR23>Epac;dop1R2_RNAi_Rec	GR23>Epac;dop1R2_RNAi_Rec	GR23>Epac;dop1R2_RNAi_Rec	GR23>Epac;dop1R2_RNAi_Rec	GR23>Epac;dop1R2_RNAi_Rec	GR23>Epac;dop1R2_RNAi_Rec	GR23>Epac;dop1R2_RNAi_Rec	GR23>Epac;dop1R2_RNAi_Rec	GR23>Epac;dop1R2_RNAi_Rec	GR23>Epac;dop1R2_RNAi_Rec	GR23>Epac;dop1R2_RNAi_Rec	GR23>Epac;dop1R2_RNAi_Rec	GR23>Epac;dop1R2_RNAi_Rec	GR23>Epac;dop1R2_RNAi_Rec	GR23>Epac;dop1R2_RNAi_Rec	GR23>Epac;dop1R2_RNAi_Rec	GR23>Epac;dop1R2_RNAi_Rec	GR23>Epac;dop1R2_RNAi_Rec	GR23>Epac;dop1R2_RNAi_Rec	GR23>Epac;dop1R2_RNAi_Rec
-0.0745877	0.00489518	-0.0024569	-0.0248981	0.00962206	0.00102595	-0.00628739	-0.0295833	-0.0476515	0.0216496	0.0040945	-0.016735	-0.0180414	0.00183708	-0.0395322	-0.0599736	-0.0387377	-0.0432622	-0.00804279	-0.014757	0.00106289	-0.00708478	0.0166791	0.00298725	0.0125986	0.0194364	0.027003	-0.0308419	-0.0254445	0.00520053	-0.0425588	0.0172872	-0.0429588	-0.120739	-0.0845108	-0.0261782	0.00474001	0.00304886	-0.0423093	-0.0341484	-0.00630637	-0.0324928	0.00900614	-0.00111633	-0.00330557	-0.0207378	0.00559477	0.0142643	-0.00732101	0.0011518
-0.0599643	-0.00154499	-0.00713214	-0.0477947	0.00294722	0.00166482	-0.00302597	-0.0211755	-0.0178393	0.0162807	0.00377935	-0.0095433	-0.0186338	5.50624e-05	-0.0429029	-0.0469854	-0.0176893	-0.0281919	-0.00383169	-0.0101024	-0.00278107	-0.0158289	0.0119695	0.00368143	0.00821113	0.01234	0.0253511	-0.025916	-0.0264646	0.00601804	-0.0290207	0.0211029	-0.032876	-0.0878068	-0.0539568	-0.0124508	0.00208072	-0.0018654	-0.0378782	-0.0364493	-0.00605614	-0.0323525	0.00670587	0.000470383	-0.0118167	-0.0132846	-0.0026286	0.00590314	-0.0124168	-0.000489311
-0.0489022	-0.00048833	0.000522852	-0.0455443	0.00194397	0.00469331	-0.00190189	-0.00900318	-0.0101963	0.0134994	0.002673	-0.0031582	-0.0194336	0.00266126	-0.0423109	-0.0288898	0.00213602	-0.0123879	-0.0061455	-0.00813922	-0.0134506	-0.0331701	0.00979559	0.00821592	0.00570866	0.00665381	0.0251342	-0.016123	-0.0214344	0.0101318	-0.0153322	0.0280626	-0.0158762	-0.0602023	-0.0303549	-0.00301635	0.00515119	0.00240558	-0.0240003	-0.0263012	0.00127438	-0.0209769	0.00581007	0.00014934	-0.00839444	-0.00986149	-0.00166698	0.00144573	-0.011221	-0.00377229
-0.037851	-0.00227059	0.000998843	-0.0398351	0.00260876	0.00336856	0.000943782	-0.0123668	-0.00554565	0.0103028	-0.00578047	-0.004365	-0.0256565	0.00672887	-0.0400447	-0.0160243	-0.00151636	-0.0149053	-0.00456851	-0.0057975	-0.0168624	-0.0333847	0.00194843	0.00100139	-0.000131892	0.00272807	0.0172659	-0.0162565	-0.0237753	0.00579258	0.00160609	0.0255535	-0.00431803	-0.0458747	-0.0170952	0.00135572	0.0089564	0.0069598	-0.00886611	-0.0136765	0.0104286	-0.00839467	0.0021523	-0.00367432	-0.00966036	-0.00919043	-0.00598931	-0.00477131	-0.00960629	-0.00969514
-0.0173393	-0.00273375	0.00312453	-0.0312339	-0.00157123	0.0022112	-0.00487517	-0.015904	-0.0203616	0.00334428	-0.00798044	-0.00276276	-0.0231814	0.000167401	-0.0431871	-0.019642	0.00159358	-0.00973298	-0.00275792	-0.00345837	-0.0119919	-0.0176175	-0.00110842	-0.00350918	-0.00323661	0.00332917	0.0178802	-0.00541059	-0.0119229	0.00647695	-0.00127617	0.0149572	-0.005602	-0.039175	-0.0154607	-0.000325494	0.0117825	0.0104274	0.00135757	-0.00266692	0.0129811	-0.000140375	0.00274065	-0.00196863	0.000302274	-0.00839373	0.000347481	-0.00373267	-0.00639255	-0.0116237
-0.00187416	-0.00799182	-0.00722995	-0.0318765	-0.0055178	-0.00381829	-0.0142328	-0.0187275	-0.0226433	0.000999123	-0.00493207	-0.00232717	-0.0163801	-0.00510316	-0.0398455	-0.0221351	-0.00174177	-0.0108877	0.00188284	3.05967e-05	-0.00434894	-0.00913968	-0.00111383	-0.00407086	-0.00270417	-0.000176184	0.0124881	-0.0044047	-0.00532985	0.00253157	-0.00314784	0.00560763	-0.00902878	-0.0319732	-0.0152026	-0.00179691	0.00477309	0.00678696	0.000219305	0.000823092	0.0044103	-7.32953e-06	0.0051935	0.00358606	0.000822763	0.000350061	0.000575655	0.00249461	0.000381286	-0.00386145
0.0109649	-0.0140708	-0.0113777	-0.0197012	-0.000789868	-0.00693927	-0.0230063	-0.0122429	-0.0196366	-0.0011871	0.00143844	-0.00135361	-0.00380419	-0.00378073	-0.021737	-0.0164892	0.000524712	-0.00327636	-0.00225715	-0.00224438	-0.00847094	-0.00779657	-0.00213575	-0.00414371	-0.00453742	-0.00302396	0.00707902	0.00186826	-0.000767433	0.003376	-0.00213462	0.00279903	-0.0101013	-0.0145426	-0.00697959	-0.00415051	-0.00383051	-0.00288974	-0.00608716	-0.00589196	-0.00524751	-0.00736127	0.00361337	0.00150496	0.00229673	-0.000295352	0.00205219	0.000580819	-0.0015677	-0.0051502
-0.00182853	-0.0130563	-0.0109738	-0.011419	-0.00253396	-0.0073255	-0.0244301	-0.0263243	-0.0234977	0.00440188	0.0038175	0.00288839	0.00347881	0.00234947	0.0034277	0.00229013	-0.00891185	-0.00938752	0.00307194	0.00395173	0.00734625	-0.00482076	0.00158686	0.000408451	0.00145206	-0.000448367	-0.00266741	-0.00247344	-0.00165934	-0.00215218	-0.000639447	-0.00076931	0.000859119	0.000596439	-0.00195373	-0.00218568	0.000915547	0.000206446	0.00196315	0.00136017	0.00106701	-0.000721483	0.00300565	0.0031066	0.00120848	0.0039664	0.00106454	-0.000912531	0.00120934	0.00307851
-0.0144458	-0.0138028	-0.00572083	-0.00535048	-0.00656825	-0.010534	-0.0190772	-0.0299343	-0.0318782	-0.00321478	-0.00525594	-0.00153478	0.000325371	0.00143126	0.0183093	0.0141991	-0.00322638	0.00105013	-0.000814782	-0.00170735	0.00112469	0.0126173	0.000548892	0.00373526	0.00308536	0.00347233	-0.00441161	0.000605182	0.00242677	-0.00122382	0.00277407	-0.00202972	0.00924223	0.0139462	0.00893332	0.00633619	0.00291497	0.0026833	0.00412402	0.00453179	0.0041805	0.00808275	-0.00661901	-0.00461155	-0.00350521	-0.00367105	-0.00311673	0.000331713	0.00035836	0.00207169
0.0162743	0.026859	0.0166947	0.0167695	0.00910221	0.0178595	0.0435073	0.0562586	0.055376	0.0114932	-0.00294888	0.00989877	0.00121593	0.0250592	0.0420721	0.0294893	0.0121382	0.00833738	-0.00237456	-0.010704	0.0303402	0.00429336	0.0126975	0.0129358	0.0161597	0.0257878	0.0189879	0.0125776	0.0215759	0.00157579	0.0432773	0.0291738	0.0318556	0.0591553	0.0326579	0.0424757	-0.000588407	-0.000731927	-0.000104239	3.60759e-05	0.00127718	0.0118601	-0.00682064	0.00181555	0.0011031	0.00113105	-0.00151914	0.0185395	0.0275575	0.0158845
0.0528787	0.0647635	0.0360478	0.0312497	0.0358153	0.0400449	0.105613	0.145602	0.151076	0.0369709	-0.00848474	0.0219914	-0.00521824	0.058963	0.0653146	0.0450962	0.0339954	0.0190274	-0.0118354	-0.020877	0.0522647	0.0184706	0.00654803	-0.00573291	0.00939089	0.0223565	0.0325354	0.0220081	0.029527	0.00490609	0.0866456	0.061156	0.0376705	0.0849632	0.0460092	0.0670312	-0.0108265	-0.00741918	-0.00871972	-0.0124848	-0.00990197	0.00723733	-0.0155826	-0.000594342	-0.00032558	-0.00839774	-0.00351198	0.0250302	0.0435921	0.013354
0.0924147	0.104293	0.0549877	0.0483549	0.0550914	0.058605	0.163242	0.224693	0.236051	0.0786104	0.00138122	0.0421724	0.000574598	0.0837513	0.0808505	0.0523452	0.0488421	0.0150336	-0.00741814	-0.0196908	0.0906816	0.0122824	0.00284974	-0.0290177	0.00755969	0.0178121	0.0416344	0.0323244	0.0356981	0.0151627	0.129244	0.0806085	0.0382424	0.0992966	0.0474196	0.0787596	-0.0188411	-0.0114752	-0.0113774	-0.0209477	-0.0171218	0.000817163	-0.0235894	-0.00286891	-0.00140636	-0.0151387	-0.00302229	0.0306087	0.0596054	0.0132329
0.0778356	0.0971778	0.0475979	0.0376521	0.0585014	0.0542399	0.161085	0.211283	0.235358	0.101636	0.00115636	0.0475997	0.0040444	0.0784872	0.0751246	0.0452899	0.0574491	0.0134244	-0.00709789	-0.014828	0.10428	0.0351691	-0.0155116	-0.0658001	-0.00614794	-0.0188364	0.0344559	0.0422157	0.0379492	0.0331021	0.130008	0.0688928	0.0221843	0.0742485	0.0323953	0.0638639	-0.0215083	-0.00989643	-0.00871349	-0.0220213	-0.0225602	-0.00670506	-0.0358063	-0.00998463	-0.00880454	-0.026303	-0.00756157	0.0275295	0.0564143	0.00920387
0.0756554	0.0871325	0.0405144	0.0414753	0.0610932	0.052271	0.162514	0.214354	0.242906	0.109606	0.00614873	0.0422526	0.010327	0.072235	0.073105	0.0417961	0.061736	0.0125576	0.00367502	-0.00656801	0.108324	0.0322771	-0.0206312	-0.0848205	-0.00730949	-0.0381256	0.0371123	0.0534617	0.0474192	0.0516982	0.134977	0.0611955	0.0242773	0.0708473	0.0326179	0.0615143	-0.0225479	-0.00358498	-0.00581883	-0.0178827	-0.0197021	-0.0055857	-0.0476945	-0.0167053	-0.0198857	-0.0300434	-0.0173342	0.0372665	0.0610354	0.0104893
0.0757012	0.0805528	0.0349021	0.0377666	0.0660679	0.05548	0.161143	0.209847	0.257855	0.111982	0.000297258	0.0321645	0.0104819	0.0698317	0.0709218	0.0401	0.066863	0.0178128	0.00401368	-0.0010212	0.113878	0.0365516	-0.014889	-0.0895776	0.00129826	-0.0445142	0.0436353	0.0602891	0.050942	0.0561516	0.132634	0.0567036	0.0202919	0.0687211	0.033737	0.0526647	-0.0115235	0.00741981	0.00321545	-0.0112448	-0.0092724	0.0028159	-0.0566597	-0.0196322	-0.0224468	-0.035677	-0.022517	0.0341989	0.059851	0.00787058
0.0844906	0.0790369	0.0372748	0.0419235	0.0615877	0.0551493	0.159387	0.207	0.27726	0.116984	0.00101725	0.0258178	0.0121663	0.0670778	0.0651381	0.0377924	0.0634344	0.0186934	0.0152421	0.00963199	0.116692	0.0341035	-0.000685173	-0.0825864	0.0146625	-0.0324117	0.045812	0.0582065	0.0489019	0.0465112	0.129413	0.0564061	0.0141396	0.0729946	0.0234856	0.0375709	0.000522882	0.0203753	0.0132845	-0.00108908	0.00502675	0.0148203	-0.0578768	-0.0161551	-0.0193819	-0.0316529	-0.0245158	0.0372662	0.0594004	0.00839792
0.0789149	0.0801067	0.0397084	0.0362669	0.0584641	0.0539042	0.159838	0.199578	0.284539	0.122695	-0.000387212	0.0247676	0.0129182	0.0549495	0.0503011	0.0278411	0.0614119	0.023305	0.0149016	0.0104974	0.109078	0.0177681	0.00970358	-0.0784911	0.021556	-0.0253071	0.0448539	0.0553596	0.0447731	0.04448	0.127875	0.0566668	0.00846752	0.0727555	0.0191005	0.0340992	0.00622618	0.0249445	0.0190167	3.14778e-05	0.00909667	0.0181893	-0.0619787	-0.0148738	-0.0217665	-0.035593	-0.0338483	0.0354377	0.0573909	0.0129017
0.0705405	0.0768833	0.0375729	0.0311408	0.0587159	0.0559323	0.159958	0.196597	0.288306	0.125079	0.00252968	0.0269991	0.0148263	0.0600322	0.0556472	0.0326825	0.0516948	0.0203428	0.0178289	0.00770514	0.100921	-2.77605e-05	0.0176658	-0.0728417	0.0263606	-0.0166191	0.0423273	0.0554975	0.0457334	0.0479233	0.128325	0.0634077	0.00821165	0.0807357	0.0176015	0.0418615	0.00152486	0.0247203	0.0181964	0.00248427	0.00528069	0.0173751	-0.0623964	-0.0130191	-0.0223297	-0.034121	-0.0355018	0.0416612	0.0598102	0.0208346
0.0653245	0.0803406	0.0426001	0.0204397	0.0589222	0.0544294	0.163523	0.199453	0.284861	0.126347	-0.000437086	0.0279352	0.0167534	0.0578938	0.0549961	0.0329462	0.0497675	0.0253063	0.0143519	0.00696935	0.0962246	0.000134229	0.0202517	-0.0730057	0.025758	-0.015822	0.0405704	0.0591263	0.0469809	0.0549001	0.130143	0.0617897	0.0115587	0.0812614	0.0223022	0.0475476	0.00338584	0.0295122	0.0251815	0.00767625	0.00781142	0.0257857	-0.0688074	-0.0173145	-0.02454	-0.0427197	-0.0355879	0.0457094	0.0672924	0.0279369
0.0635419	0.0775118	0.039969	0.0204789	0.0544771	0.051683	0.158236	0.210973	0.297649	0.116811	-0.00735458	0.0214122	0.014843	0.0609047	0.0577424	0.0364821	0.043458	0.0224968	0.0167819	0.00822374	0.0966108	0.0067114	0.0253494	-0.0619231	0.0320977	-0.0128133	0.0370586	0.0621378	0.0512886	0.0550558	0.129018	0.0670459	0.0111553	0.0881538	0.0214623	0.0415257	0.00485439	0.0291362	0.0255211	0.00910349	0.00794917	0.0289685	-0.0636338	-0.0127637	-0.0133044	-0.0389014	-0.0211293	0.047442	0.0675442	0.0286807
0.0709665	0.077115	0.0412162	0.0363543	0.0544244	0.0535759	0.157489	0.223782	0.304392	0.115462	-0.00856922	0.0212137	0.0153718	0.0589115	0.0515798	0.0325874	0.039471	0.0212371	0.0166477	0.0114037	0.096945	0.0130983	0.0252559	-0.0609283	0.0301871	-0.0178601	0.0314526	0.0586752	0.0496058	0.0499833	0.128838	0.0650898	0.0135723	0.0872773	0.0144451	0.0333227	0.00758184	0.0287847	0.0261194	0.0066603	0.0114432	0.0281678	-0.0620588	-0.00810406	-0.011512	-0.0363009	-0.0201883	0.0513765	0.0702099	0.0311679
0.0701752	0.0795853	0.0422358	0.0414508	0.054193	0.0558128	0.159541	0.22582	0.308951	0.102518	-0.0129651	0.0132263	0.010097	0.0569049	0.0519043	0.0352334	0.0333784	0.0174229	0.0138113	0.0108711	0.0967089	0.0137294	0.0228087	-0.0584207	0.024851	-0.0232461	0.0291876	0.0552481	0.0474634	0.0453454	0.127049	0.0722102	0.0125796	0.0889009	0.0138371	0.0316539	-0.00351989	0.0221246	0.01676	-0.000653856	0.0041893	0.0189267	-0.0586469	-0.0037152	-0.0155479	-0.0283175	-0.0201458	0.0490424	0.0662066	0.0310513
0.0766789	0.0852859	0.0470722	0.0380728	0.052563	0.0589441	0.158149	0.224216	0.305171	0.100056	-0.00728652	0.0124471	0.0130006	0.0531071	0.0518819	0.031969	0.034411	0.0193014	0.0156878	0.00942161	0.0968696	0.013123	0.0271046	-0.0516676	0.0283531	-0.0219731	0.034042	0.056306	0.0488405	0.0486808	0.12835	0.0712619	0.0161151	0.0894803	0.0180671	0.0380802	-0.00699874	0.0198382	0.0154231	-0.00555223	0.00145219	0.00817126	-0.0657382	-0.0110497	-0.0232673	-0.0362376	-0.024914	0.0577263	0.0735926	0.0380841
0.0794504	0.0840931	0.0441658	0.0306233	0.0417572	0.0603791	0.158085	0.218536	0.303646	0.0940625	-0.00407619	0.0106737	0.0173244	0.0526964	0.0567741	0.0375218	0.0364853	0.0227332	0.0175766	0.00947646	0.0975003	0.0133472	0.023597	-0.0525382	0.024808	-0.0267557	0.0327883	0.0562208	0.0461715	0.0491845	0.126318	0.0789224	0.00905642	0.0930979	0.0155253	0.0340625	-0.00883013	0.0180979	0.0151401	-0.00846816	-0.000644628	0.00499375	-0.0693437	-0.0143271	-0.0316148	-0.0369632	-0.0309904	0.0578608	0.0700944	0.0328766
0.0834971	0.0824346	0.0397357	0.0320835	0.0423528	0.0581589	0.151926	0.216858	0.309437	0.095732	-0.001409	0.0127815	0.0198232	0.0559279	0.056618	0.0381934	0.0344262	0.0243215	0.0158719	0.00429432	0.0912116	0.00176775	0.0283035	-0.0486279	0.031827	-0.0269621	0.0251241	0.051845	0.0444109	0.0424617	0.1317	0.0788	0.016399	0.0937261	0.0177493	0.0310983	-0.00419317	0.0192402	0.0158887	-0.00911936	0.00246002	0.00399896	-0.0749791	-0.0199138	-0.0336692	-0.0440841	-0.0368629	0.0590261	0.0674587	0.0329163
0.0890635	0.0715152	0.0319311	0.0396506	0.0414827	0.0542954	0.148127	0.219788	0.313718	0.092949	-0.00688483	0.0138834	0.0191308	0.061614	0.0590847	0.044077	0.0278756	0.0208783	0.0106798	0.00352632	0.0862082	-0.00573189	0.0245756	-0.0515286	0.0282491	-0.0363566	0.0160875	0.0499692	0.0380291	0.0394824	0.132448	0.0802265	0.0194236	0.0944116	0.0163241	0.0296186	-0.00229617	0.0230516	0.0176651	-0.00563297	0.00581324	0.00882853	-0.0737598	-0.0179077	-0.0373658	-0.0350795	-0.037511	0.0579422	0.0662551	0.0302239
0.0846177	0.0735077	0.0320726	0.0338091	0.0501184	0.053205	0.146741	0.213812	0.315454	0.0927336	-0.00647578	0.0176708	0.0190237	0.0573541	0.0515475	0.0378208	0.0264964	0.0213271	0.0103125	0.00218278	0.085597	-0.0104973	0.0298956	-0.0486638	0.0315871	-0.033867	0.0177542	0.0530459	0.040483	0.0386634	0.129574	0.072644	0.0268316	0.0895438	0.0178356	0.0289564	0.00269115	0.0286019	0.0202126	-2.29803e-05	0.0119507	0.0133591	-0.0697414	-0.0159403	-0.0282365	-0.0325428	-0.0323438	0.0594039	0.070479	0.038218
0.085463	0.0672917	0.0295993	0.0314324	0.0420621	0.0585267	0.147064	0.213198	0.30959	0.0950134	-0.00394551	0.0267683	0.0249605	0.0534723	0.050363	0.0352023	0.0239568	0.0173521	0.0121184	0.000474238	0.0853345	-0.0181064	0.0300884	-0.044725	0.0296488	-0.0358514	0.0192303	0.0515611	0.041771	0.0371436	0.120542	0.0725449	0.0191221	0.0932441	0.0105809	0.026706	0.00703622	0.0315339	0.0230018	0.00150687	0.0135507	0.0152232	-0.0739262	-0.0222935	-0.0286237	-0.0407437	-0.0288107	0.0614113	0.0724394	0.0388902
0.085774	0.0699155	0.0330013	0.0273303	0.045817	0.0648546	0.150061	0.203639	0.304937	0.098918	0.00278551	0.0340179	0.0300386	0.0492909	0.0472663	0.031959	0.0238231	0.0165137	0.0121971	-0.00273162	0.0848262	-0.0240677	0.0328166	-0.0437305	0.0286351	-0.0310482	0.0201709	0.0490289	0.0426446	0.0297114	0.112276	0.0686075	0.0140193	0.0903604	0.00165136	0.0169475	0.0104529	0.0334855	0.0234613	0.00404004	0.0163195	0.019352	-0.0736942	-0.0232459	-0.0246958	-0.0457614	-0.0280109	0.0571512	0.0687434	0.0382562
0.081288	0.0705068	0.0348966	0.0376606	0.047967	0.0635823	0.150262	0.201823	0.301709	0.0974606	-0.00380988	0.0357298	0.0298041	0.04761	0.0487055	0.0331728	0.0193355	0.0127395	0.00953979	-0.00702263	0.0779877	-0.0380995	0.034289	-0.0370259	0.0266949	-0.0337849	0.0182582	0.041052	0.0448516	0.0184499	0.110196	0.0770122	0.00864279	0.102241	-0.00077999	0.0155446	0.0107697	0.0332119	0.0234289	0.000701041	0.0140212	0.0165043	-0.0856298	-0.0377871	-0.0332441	-0.0642613	-0.0278068	0.0554821	0.0645674	0.0339381
[truncated: 26 more columns]

## Sheet: Figure 7 55B01>Dop1R2_RNAi
55B01>epac	55B01>epac	55B01>epac	55B01>epac	55B01>epac	55B01>epac	55B01>epac	55B01>epac	55B01>epac	55B01>epac	55B01>epac	55B01>epac	55B01>epac	55B01>Dop1R2_RNAi	55B01>Dop1R2_RNAi	55B01>Dop1R2_RNAi	55B01>Dop1R2_RNAi	55B01>Dop1R2_RNAi	55B01>Dop1R2_RNAi	55B01>Dop1R2_RNAi	55B01>Dop1R2_RNAi	55B01>Dop1R2_RNAi	55B01>Dop1R2_RNAi	55B01>Dop1R2_RNAi	55B01>Dop1R2_RNAi	55B01>Dop1R2_RNAi	55B01>Dop1R2_RNAi	55B01>Dop1R2_RNAi	55B01>Dop1R2_RNAi	55B01>Dop1R2_RNAi	55B01>Dop1R2_RNAi	55B01_Dop1R2_RNAi_Rec	55B01_Dop1R2_RNAi_Rec	55B01_Dop1R2_RNAi_Rec	55B01_Dop1R2_RNAi_Rec	55B01_Dop1R2_RNAi_Rec	55B01_Dop1R2_RNAi_Rec	55B01_Dop1R2_RNAi_Rec	55B01_Dop1R2_RNAi_Rec	55B01_Dop1R2_RNAi_Rec	55B01_Dop1R2_RNAi_Rec	55B01_Dop1R2_RNAi_Rec	55B01_Dop1R2_RNAi_Rec	55B01_Dop1R2_RNAi_Rec	55B01_Dop1R2_RNAi_Rec	55B01_Dop1R2_RNAi_Rec	55B01_Dop1R2_RNAi_Rec	55B01_Dop1R2_RNAi_Rec	55B01_Dop1R2_RNAi_Rec	55B01_Dop1R2_RNAi_Rec
-0.0149262	0.00589193	0.015144	0.012146	0.00570767	-0.00904737	0.00480539	0.00209062	0.00268051	0.00780689	0.00330207	0.00144975	0.0048811	0.0150804	0.013402	-0.0204908	0.00553304	0.00964804	-0.0450614	0.0285445	0.0261166	0.00940488	0.0197124	-0.000570741	0.00736351	-0.011819	0.0288636	-0.0113342	0.00462712	-0.0138619	0.0125551	-0.0468846	-0.045384	-0.0155596	-0.0129985	-0.0121841	0.000943866	-0.0113982	-0.0756994	-0.0118992	-0.0427234	-0.00154135	-0.00887204	-0.0147028	0.0234944	-0.0743127	-0.0146053	-0.00648034	-0.00216994	0.013147
-0.0191944	-0.00293285	0.00821849	0.00404709	-0.00138773	-0.014403	0.00553718	0.00358461	0.00382671	0.00849637	0.00777149	0.00753308	0.00882636	0.0199402	0.0162137	0.00258599	0.0109748	0.0140135	-0.00240052	0.025797	0.0239482	0.00529888	0.0170104	0.000243507	0.00326561	-0.00998789	0.0255544	-0.0102639	0.00521902	-0.0127521	0.00876227	-0.0447525	-0.0394696	-0.0151329	-0.00863252	-0.0105478	0.00362716	-0.0081641	-0.0515605	-0.00961172	-0.0342186	0.00326988	-0.00508592	-0.0112825	0.0190325	-0.0518822	-0.0161836	-0.00562556	-0.00906777	0.00839295
-0.0216237	-0.00234403	0.00437966	0.00526353	-0.00305526	-0.0150297	0.00772921	0.00493701	0.00685034	0.00950017	0.00913539	0.00942333	0.0114607	0.0175836	0.0162926	0.0153171	0.0141176	0.0164573	0.0151082	0.0218024	0.0180153	0.00123741	0.0106323	-0.00010616	0.000125759	-0.00860009	0.0212037	-0.00759085	0.00195826	-0.015656	0.00684319	-0.0408951	-0.0372963	-0.0117648	-0.00594273	-0.00624445	0.000901919	-0.00586031	-0.0316102	-0.00708133	-0.0271008	0.000318901	-0.00439411	-0.0141682	0.0161913	-0.0327638	-0.0145462	-0.00716818	-0.0104891	0.00572448
-0.0163519	-0.00113195	0.0040293	0.00844224	-0.00177139	-0.0155709	0.00781953	0.00439843	0.00536095	0.00900787	0.00760633	0.0070601	0.00866799	0.0105904	0.0116765	0.0128371	0.0129214	0.0131665	0.0147788	0.0190221	0.0117719	8.40906e-05	0.00594639	-0.00185665	0.000650631	-0.00967284	0.0189835	-0.000541664	7.16104e-05	-0.012333	0.00718149	-0.0375487	-0.0358371	-0.00855887	-0.00335727	-0.00593561	-0.000152893	-0.00459774	-0.0193422	-0.00509439	-0.0219002	0.00391487	0.000942158	-0.00959951	0.0123129	-0.029661	-0.00971344	-0.00606055	-0.00913203	0.00497894
-0.019143	-0.00108365	-0.00193944	0.00499636	-0.00447235	-0.0175324	0.0061797	0.00516366	0.00513475	0.00591571	0.00280505	0.0105701	0.0130891	0.00308668	0.0110054	0.00891581	0.00935216	0.0102333	0.011572	0.0131781	0.00556862	0.00429794	0.00723938	0.0029195	0.0043708	-0.00638985	0.0172784	-0.00401012	-0.0013481	-0.0110196	0.00317318	-0.0265187	-0.0317582	-0.00449522	-0.000742227	-0.00434867	-0.0044003	-0.00662954	-0.0232519	-0.00729659	-0.0189019	0.0052762	-0.00225974	-0.00675429	0.00759227	-0.02372	-0.00730582	-0.00254294	-0.00403988	0.00634546
-0.00808091	-0.000435996	0.00441847	0.00561671	-0.00144954	-0.0139508	0.00413288	0.00217172	0.00402988	0.0027207	0.00215664	0.00727652	0.00974291	0.000348757	0.0098624	0.00537104	0.00851835	0.00978207	0.00876085	0.0118024	0.00625595	0.00538925	0.00391545	0.00200491	0.00626944	-0.00283965	0.0111183	-0.00484676	-0.00543801	-0.00665341	0.00294157	-0.0191152	-0.0270374	-0.00333221	-0.000899075	-0.0062298	-0.00387686	-0.00862778	-0.01965	-0.00896944	-0.0120881	0.00379675	-0.00322996	-0.00325399	0.00878883	-0.0263503	0.00340045	0.000193166	0.000370138	0.00628236
-0.0158586	-0.00648093	-0.00378407	-0.00385488	-0.00789558	-0.0182515	0.00203399	0.00235266	0.00477085	0.00263888	0.00104624	0.0101604	0.0118957	-0.00373051	0.00615998	0.00356941	0.00311664	0.00418894	0.00359836	0.00572825	0.00141347	0.00113582	0.00131885	0.00458218	0.00254223	-0.00249588	0.00510048	-0.00240427	-0.00863815	-0.00442364	-0.00380714	-0.0161377	-0.0230673	-0.00281585	-0.00254956	-0.00316715	-0.00536432	-0.0100513	-0.014505	-0.00738276	-0.00576353	0.00267155	-0.00285538	-0.00239411	0.00683185	-0.0198584	0.00187582	0.000882121	0.00286821	0.00589051
-0.00558953	-0.00305602	-0.00131222	-0.000595669	-0.00391432	-0.00832578	-9.14483e-05	0.000196162	0.00324079	0.0018685	0.000508189	0.00524467	0.00634806	0.00148165	0.00270557	0.00378914	0.0026625	0.00227703	0.00226703	0.00247392	7.88606e-05	0.000385519	-0.000329732	0.00142415	0.00319291	-0.00111671	0.00135653	0.00180548	-0.00842488	-0.00284237	0.00255882	-0.0124597	-0.018443	-0.000761573	7.84887e-05	-0.000482494	-0.00201482	-0.00456955	-0.00090303	-0.00146875	0.00139194	-0.00247606	-0.00122324	-0.000970678	0.00407417	-0.0186036	0.00169444	0.000255461	0.00060843	0.000973032
-0.00283282	-0.000772889	0.000349201	-0.00258978	-0.000810854	-0.00647377	-0.00181071	0.000574133	0.00136247	-6.08323e-05	-0.00157177	0.00171551	-0.00110551	-0.00248725	0.000469127	-0.00075721	0.000331737	-0.00390539	-0.00316685	-0.00101125	-0.00596114	-0.000260416	0.00254422	0.00332248	0.000883541	0.000590124	0.00137852	-0.00300025	-0.00565153	-0.00201744	-0.00145974	-0.0111414	-0.011106	0.00357742	0.00247107	0.00364964	-0.000712562	-0.00333551	0.015408	0.00885151	0.00437159	-0.00019549	0.00407863	0.00336479	-0.007074	-0.00838584	0.00198857	0.00275587	-9.91075e-05	0.00148411
0.00842236	0.00382891	0.00096302	0.00318545	0.00472518	0.0147996	0.00190216	-0.000770295	-0.00460326	-0.00180766	0.00106358	-0.00696019	-0.00524256	0.0010056	-0.0031747	-0.00303193	-0.00299424	0.00162835	0.000899825	-0.00146266	0.00588228	-0.000125103	-0.00221449	-0.00474662	-0.00407645	0.000526587	-0.00273505	0.00119476	0.0140764	0.00485982	-0.00109908	0.0236011	0.0295489	0.0183427	0.0268369	0.0353526	0.00272738	0.00790506	0.0577737	0.031963	0.0144663	0.0265806	0.016597	0.0157905	0.00299983	0.0269895	-0.00368301	-0.00301133	-0.000509322	-0.00245714
0.0154443	0.00752576	0.00587816	0.0116258	0.0111731	0.0373472	-0.00897547	-0.0144844	-0.0290923	-0.0186312	-0.0168892	-0.0231858	-0.0115161	-0.000196471	-0.00944296	-0.00859004	-0.0072282	0.00150848	0.0012189	0.00194406	0.0115792	-0.00611893	-0.00914632	-0.0147288	-0.0162255	-0.00655411	-0.0135476	0.00650545	0.0248205	0.00668518	-0.013924	0.0404481	0.0544153	0.0187847	0.0323486	0.0459466	0.000975917	0.0104282	0.0654061	0.0428755	0.0164791	0.0390489	0.0173506	0.0148438	0.00592624	0.054485	-0.0114946	-0.00816522	-0.0023219	-0.00657511
0.0249405	0.00877035	0.00757595	0.0232598	0.019637	0.0638213	-0.0199305	-0.0325023	-0.0554865	-0.0358613	-0.0356519	-0.0385054	-0.0106259	-0.00351108	-0.0130307	-0.0107283	-0.0121015	0.00222279	0.00543716	0.00634566	0.0190694	-0.00871859	-0.0184273	-0.0229847	-0.0233357	-0.0154723	-0.0229862	0.0122786	0.0307567	0.0045181	-0.0193932	0.0564308	0.0747365	0.0186744	0.0398339	0.0541152	-0.00179069	0.0158083	0.0759345	0.048982	0.0189513	0.0555695	0.0111485	0.0138172	0.00952677	0.0730811	-0.0244311	-0.0105156	-0.00104109	-0.0123796
0.0305605	0.00949989	0.0136923	0.0291109	0.026178	0.0690621	-0.0319268	-0.0483254	-0.0769058	-0.0540413	-0.0580899	-0.0462005	-0.00680417	-0.00328807	-0.00691668	-0.0125945	-0.0115528	0.00107308	0.0036259	0.0100197	0.013378	-0.00518265	-0.0164335	-0.0196003	-0.0170661	-0.0115183	-0.0234362	0.00609369	0.0203067	-0.00487246	-0.0202214	0.0398333	0.058622	0.0102641	0.0226442	0.0317636	-0.00777286	0.0107893	0.0446632	0.0312927	0.0133758	0.0494925	-0.00406665	0.00691477	-0.00442993	0.0575248	-0.0204306	-0.00799131	-0.000137552	-0.0145011
0.0393835	0.0109243	0.0218602	0.034097	0.0357441	0.072014	-0.026155	-0.0463005	-0.0730431	-0.0486889	-0.05143	-0.0428324	0.00213104	-0.00288524	-0.00118257	-0.00733295	-0.0091317	-0.00224701	0.00599055	0.0153976	0.0126979	-0.00245898	-0.0145146	-0.00865389	-0.0114825	-0.000727707	-0.0194909	0.00431835	0.0158713	-0.00666733	-0.0185295	0.0364239	0.0544047	0.0162756	0.0218531	0.0352664	-0.0146615	0.00888005	0.0459651	0.029265	0.0180386	0.0554902	-0.00427879	0.00917088	-0.00866233	0.0474014	-0.0115868	-0.00102431	0.00156519	-0.0153999
0.0405227	0.00557439	0.0246197	0.0327894	0.0361528	0.0684611	-0.0196222	-0.0387326	-0.0608408	-0.0379001	-0.0420569	-0.0304709	0.0130837	0.00693815	0.00582244	-0.00410137	-0.00510473	0.00159365	0.00844245	0.0212207	0.0138215	0.000314638	-0.0097362	0.000579836	-0.00405203	0.00834901	-0.0150124	0.00408121	0.0124381	0.00402364	-0.0106256	0.037605	0.0577444	0.0222828	0.024472	0.0448984	-0.0144898	0.010684	0.0359315	0.0290972	0.0209644	0.0530722	0.000513286	0.00825377	-0.00548128	0.0395716	-0.011017	-0.00186998	0.0010531	-0.0169652
0.0408597	0.00348921	0.028872	0.0410153	0.0414381	0.0708001	-0.0179876	-0.0328537	-0.0491591	-0.0300833	-0.0341585	-0.0236659	0.0138373	0.00155363	0.00661734	0.00208757	-0.00108932	-4.00173e-05	0.0121608	0.0244775	0.0108071	-0.00152164	-0.0110563	0.00285996	-0.00631069	0.0107599	-0.0220346	0.00385025	0.012425	0.011239	-0.00596755	0.0377873	0.059579	0.0248163	0.0305963	0.0483769	-0.0143447	0.00975741	0.0540907	0.0385178	0.0273681	0.0550624	0.00469257	0.0132124	-0.00527956	0.0381723	-0.0163516	0.00225727	-0.000554967	-0.0174825
0.0380248	-0.00497919	0.0259724	0.040583	0.03905	0.0683463	-0.0125814	-0.0258807	-0.0346253	-0.0209523	-0.0254996	-0.0200236	0.0126854	0.000151437	0.0113548	0.0019741	-0.000341273	0.00606961	0.0125344	0.0216721	0.00829924	-0.0012896	-0.00740463	0.00156947	-7.56504e-05	0.0103948	-0.0242813	0.00199254	0.0138072	0.0147697	0.000267199	0.038135	0.0612365	0.0277329	0.0370939	0.0519125	-0.00928748	0.01188	0.0611657	0.038812	0.0275889	0.0552181	0.0102173	0.0186811	-0.00850096	0.0389503	-0.0199405	-0.000217406	0.00224065	-0.0141622
0.0426375	-0.00525065	0.0287195	0.0473869	0.0419425	0.0717186	-0.007845	-0.0203894	-0.0241301	-0.0153749	-0.0221389	-0.0197608	0.00834804	-0.000675408	0.0122954	0.00354421	0.00336697	0.00773333	0.0150743	0.0200048	0.00670592	-0.00427598	-0.00861225	0.00180083	-0.00208914	0.00892006	-0.0278047	0.00470248	0.0202201	0.0112218	-0.0042223	0.0382493	0.0552933	0.025797	0.0354769	0.0499068	-0.0126227	0.0084861	0.0749994	0.0433109	0.0329406	0.0592186	0.0119305	0.0228879	-0.0110558	0.0410967	-0.0134852	0.00278565	0.00521395	-0.0105452
0.0440501	-0.0117465	0.0298354	0.0470037	0.0391612	0.0701707	0.00256257	-0.0115459	-0.0100562	-0.00507106	-0.0150127	-0.0161109	0.00965931	0.000552833	0.0124829	0.00210132	0.00149597	0.00911148	0.0158125	0.0172531	0.00646846	0.00100341	-0.00549362	0.00590781	0.00216955	0.0133839	-0.0205693	0.0113187	0.0180644	0.00825619	-0.00753392	0.0432382	0.0539573	0.0283703	0.037581	0.0549081	-0.0112937	0.00937624	0.0735403	0.0365718	0.0346643	0.0571746	0.0163496	0.020572	-0.011682	0.0417596	-0.0205207	-0.00264655	0.00730315	-0.00912097
0.0476839	-0.0103425	0.0322469	0.053788	0.0427576	0.0748086	0.00311731	-0.00958561	-0.00745592	-0.00547009	-0.0141065	-0.00765936	0.0164911	0.000357766	0.010048	0.00119116	0.00113774	0.010168	0.0168875	0.0180249	0.00840536	-0.000546706	-0.00793056	0.00785652	-0.000844405	0.0135729	-0.01945	0.0123742	0.0239515	0.00843957	-0.0102254	0.0451303	0.0542251	0.0287793	0.0348	0.0538451	-0.0138511	0.00913095	0.0664055	0.0363063	0.0366269	0.0595126	0.0182196	0.0242027	-0.00889456	0.0451482	-0.0257561	-0.00475963	0.00497855	-0.0122833
0.0413243	-0.0152535	0.0274632	0.0530743	0.038073	0.0688524	0.0035143	-0.00762127	-0.00863996	-0.00533913	-0.0112103	-0.00111308	0.0249393	-0.00100368	0.00938196	0.000635068	-0.000367072	0.00709664	0.0185515	0.0192785	0.0109232	0.00246425	-0.00577323	0.00770328	0.00408535	0.0187295	-0.016772	0.00630566	0.019541	0.0113891	-0.00439339	0.0458366	0.0549491	0.0327951	0.0384835	0.0532579	-0.0119422	0.0120408	0.056519	0.0313186	0.0349456	0.0575849	0.0149491	0.0196592	-0.0104091	0.0441067	-0.0303758	-0.00789293	0.00691004	-0.0114742
0.0375917	-0.0179194	0.0251662	0.0508355	0.0358611	0.0661498	0.00203329	-0.00734833	-0.0129897	-0.00586275	-0.00922068	-0.00159578	0.0226935	-0.00230887	0.00884455	0.000617682	0.000497427	0.00380056	0.0182722	0.0205318	0.0143399	-8.87783e-05	-0.00626732	0.00629194	0.00544669	0.0162088	-0.0190494	-0.00133922	0.020613	0.014745	0.00365995	0.0452463	0.0559379	0.0337927	0.0381444	0.0522744	-0.0136845	0.00969108	0.0619743	0.0375078	0.0341817	0.0572906	0.00926654	0.0199046	-0.00941738	0.0471609	-0.0257059	-0.00497722	0.00652551	-0.0119828
0.0354493	-0.0204229	0.0229784	0.0504076	0.0300881	0.061911	0.000620815	-0.00810848	-0.0196054	-0.00701555	-0.00769562	0.00843081	0.0309297	-0.00242924	0.0091235	0.00263524	0.00116114	-0.00106611	0.0189818	0.0250041	0.0179734	-0.00306242	-0.00823224	0.00651921	0.00446128	0.0178293	-0.0199313	0.00600043	0.0152606	0.0169871	0.00917639	0.0442853	0.0552479	0.0327342	0.0385393	0.0540782	-0.0120802	0.0155401	0.0738875	0.0434132	0.0375559	0.0573548	0.0112861	0.0238729	-0.00859289	0.0462774	-0.0277972	-0.00276819	0.00921648	-0.00949328
0.0390081	-0.0169234	0.0287954	0.052017	0.0309506	0.062534	-0.00022026	-0.00795772	-0.0229862	-0.00636377	-0.00518971	0.00376158	0.0255914	-0.0094786	0.00725258	-0.00264803	-0.00547496	-0.00323608	0.0129667	0.0211381	0.0164953	-0.00460477	-0.00977313	0.00424726	0.000508136	0.0143707	-0.0220083	0.0181726	0.0168414	0.0146089	0.00853684	0.045797	0.0562762	0.0318026	0.0408487	0.0568702	-0.0101782	0.0170765	0.0817539	0.0447345	0.0407011	0.0557925	0.0101562	0.0292104	-0.00957149	0.045473	-0.0238894	0.00238192	0.00713103	-0.0119758
0.0424016	-0.00448682	0.0355867	0.0633595	0.0372607	0.0663984	0.000795093	-0.00726449	-0.0274239	-0.0058679	-0.00237366	0.00400873	0.0254886	-0.00927261	0.00665752	-0.00421709	-0.00749272	-0.00190452	0.0124319	0.0212979	0.0144186	-0.0137814	-0.0130237	0.00303296	-0.00794663	0.0127192	-0.0270297	0.0243281	0.0196135	0.0163805	0.00616301	0.0428671	0.0550479	0.0310318	0.0421531	0.0597342	-0.0107237	0.0164226	0.0788236	0.0427802	0.0429817	0.0558699	0.0152339	0.0315525	-0.0156775	0.0432258	-0.0195582	0.00525363	0.0111976	-0.0111356
0.0376314	-0.00331625	0.0380411	0.0647138	0.0393467	0.0628778	-0.000710287	-0.00830926	-0.0346693	-0.00821148	-0.0045652	-0.00535964	0.0151977	-0.0172405	0.00706297	-0.0100671	-0.012593	-0.00212796	0.00779453	0.0183316	0.0128861	-0.0133901	-0.0146467	0.00155346	-0.00687126	0.0115016	-0.0279605	0.0263914	0.0238692	0.0243917	0.00458344	0.0450948	0.0545149	0.0318053	0.0423142	0.0603915	-0.0105442	0.01267	0.0804985	0.0403725	0.0456351	0.0536771	0.012802	0.0268301	-0.0191303	0.0384591	-0.0103833	0.00427898	0.0149183	-0.00967615
0.0261506	-0.0118177	0.0303632	0.0602267	0.0322547	0.0549034	0.00275774	-0.00768865	-0.0431888	-0.00939346	-0.00676136	-0.00543281	0.011551	-0.0135749	0.00980813	-0.00834813	-0.0117095	-0.00337381	0.0072282	0.0224941	0.0134283	-0.0204153	-0.0146114	0.0048848	-0.00699155	0.00792159	-0.0296554	0.0249442	0.0292028	0.0359518	0.00548739	0.0441475	0.0572791	0.0363618	0.038772	0.0581895	-0.0108847	0.0130152	0.0865001	0.0438666	0.0461542	0.0557594	0.0194704	0.0276482	-0.0203916	0.0396875	-0.0185899	-0.000140544	0.01777	-0.00707198
0.0203867	-0.0269613	0.022275	0.051347	0.022819	0.0441859	-0.00193846	-0.0110967	-0.052385	-0.0157175	-0.0116345	-0.0030366	0.0143095	-0.0164948	0.0135417	-0.00866294	-0.00984917	-0.00948138	0.00575133	0.0258036	0.0164884	-0.0198269	-0.0125998	0.00689817	-0.00217663	0.011894	-0.0260685	0.0292394	0.03142	0.0360546	0.00328444	0.0489406	0.0569908	0.0391985	0.0365124	0.0556002	-0.00921438	0.0173498	0.0877343	0.0468847	0.0489331	0.0568565	0.020133	0.0278922	-0.0157221	0.0396753	-0.0153008	-0.00152122	0.0175445	-0.00702222
0.0159841	-0.0346425	0.0172584	0.045954	0.0155934	0.036811	0.00123641	-0.00899806	-0.0530357	-0.013595	-0.0114789	-0.00446604	0.0130487	-0.0105484	0.0163425	-0.00619356	-0.0066905	-0.00996383	0.00708072	0.0273009	0.0159623	-0.0234004	-0.0101992	0.00938517	-0.00354316	0.0103478	-0.0262007	0.0275097	0.031323	0.033971	0.00349434	0.0502448	0.0583393	0.0434762	0.0367809	0.0526687	-0.00934051	0.0183011	0.090019	0.0499535	0.048162	0.058199	0.0210552	0.0260187	-0.014792	0.0423793	-0.0212178	0.000889222	0.0190412	-0.00642285
0.0216513	-0.0372352	0.0175397	0.0496525	0.0172255	0.0354858	-0.00412968	-0.0116329	-0.0552549	-0.0183636	-0.0129514	0.000747236	0.0198575	-0.0152413	0.0183161	-0.00469119	-0.000297391	-0.0171826	0.00964263	0.0266838	0.0154104	-0.0215752	-0.0111276	0.0103596	-0.00136039	0.0204164	-0.0242834	0.0328466	0.0307972	0.0205701	0.000962919	0.056466	0.0546675	0.0419821	0.0391617	0.0549838	-0.0108317	0.0166934	0.087526	0.051264	0.0517428	0.0596481	0.0210126	0.0294831	-0.0124507	0.0424335	-0.0111457	0.00373451	0.0186298	-0.0083962
[truncated: 2 more columns]

## Sheet: Sheet3
Baseline	Baseline	Baseline	Baseline	Baseline	Baseline	Baseline	Baseline	Baseline	Baseline	Baseline	Baseline	Baseline	Baseline	Baseline	Baseline	Baseline	Baseline	Recovery from	Recovery from	Recovery from	Recovery from	Recovery from	Recovery from	Recovery from	Recovery from	Recovery from	Recovery from	Recovery from	Recovery from	Recovery from	Recovery from	Recovery from	Recovery from	Recovery from	Recovery from	Recovery from	Recovery from	Recovery from	55B01:epac	55B01:epac	55B01:epac	55B01:epac	55B01:epac	55B01:epac	55B01:epac	55B01:epac	55B01:epac	55B01:epac	55B01:epac
55B01;Dop1R2	55B01;Dop1R2	55B01;Dop1R2	55B01;Dop1R2	55B01;Dop1R2	55B01;Dop1R2	55B01;Dop1R2	55B01;Dop1R2	55B01;Dop1R2	55B01;Dop1R2	55B01;Dop1R2	55B01;Dop1R2	55B01;Dop1R2	55B01;Dop1R2	55B01;Dop1R2	55B01;Dop1R2	55B01;Dop1R2	55B01;Dop1R2	55B01;Dop1R2	55B01;Dop1R2	55B01;Dop1R2	55B01;Dop1R2	55B01;Dop1R2	55B01;Dop1R2	55B01;Dop1R2	55B01;Dop1R2	55B01;Dop1R2	55B01;Dop1R2	55B01;Dop1R2	55B01;Dop1R2	55B01;Dop1R2	55B01;Dop1R2	55B01;Dop1R2	55B01;Dop1R2	55B01;Dop1R2	55B01;Dop1R2	55B01;Dop1R2	55B01;Dop1R2	55B01;Dop1R2	55B01:epac	55B01:epac	55B01:epac	55B01:epac	55B01:epac	55B01:epac	55B01:epac	55B01:epac	55B01:epac	55B01:epac	55B01:epac
-0.0150804	-0.013402	0.0204908	-0.00553304	-0.00964804	0.0450614	-0.0285445	-0.0261166	-0.00940488	-0.0197124	0.000570741	-0.00736351	0.011819	-0.0288636	0.0113342	-0.00462712	0.0138619	-0.0125551	0.0468846	0.045384	0.0155596	0.0129985	0.0121841	-0.000943866	0.0113982	0.0756994	0.0118992	0.0427234	0.00154135	0.00887204	0.0147028	-0.0234944	0.0743127	0.0146053	0.00648034	0.00216994	-0.013147	-0.0220318	-0.0153574	0.0149262	-0.00589193	-0.015144	-0.012146	-0.00570767	0.00904737	-0.00480539	-0.00209062	-0.00268051	-0.00780689	-0.00330207
-0.0199402	-0.0162137	-0.00258599	-0.0109748	-0.0140135	0.00240052	-0.025797	-0.0239482	-0.00529888	-0.0170104	-0.000243507	-0.00326561	0.00998789	-0.0255544	0.0102639	-0.00521902	0.0127521	-0.00876227	0.0447525	0.0394696	0.0151329	0.00863252	0.0105478	-0.00362716	0.0081641	0.0515605	0.00961172	0.0342186	-0.00326988	0.00508592	0.0112825	-0.0190325	0.0518822	0.0161836	0.00562556	0.00906777	-0.00839295	-0.0121127	-0.00558185	0.0191944	0.00293285	-0.00821849	-0.00404709	0.00138773	0.014403	-0.00553718	-0.00358461	-0.00382671	-0.00849637	-0.00777149
-0.0175836	-0.0162926	-0.0153171	-0.0141176	-0.0164573	-0.0151082	-0.0218024	-0.0180153	-0.00123741	-0.0106323	0.00010616	-0.000125759	0.00860009	-0.0212037	0.00759085	-0.00195826	0.015656	-0.00684319	0.0408951	0.0372963	0.0117648	0.00594273	0.00624445	-0.000901919	0.00586031	0.0316102	0.00708133	0.0271008	-0.000318901	0.00439411	0.0141682	-0.0161913	0.0327638	0.0145462	0.00716818	0.0104891	-0.00572448	-0.00781429	-0.00510643	0.0216237	0.00234403	-0.00437966	-0.00526353	0.00305526	0.0150297	-0.00772921	-0.00493701	-0.00685034	-0.00950017	-0.00913539
-0.0105904	-0.0116765	-0.0128371	-0.0129214	-0.0131665	-0.0147788	-0.0190221	-0.0117719	-8.40906e-05	-0.00594639	0.00185665	-0.000650631	0.00967284	-0.0189835	0.000541664	-7.16104e-05	0.012333	-0.00718149	0.0375487	0.0358371	0.00855887	0.00335727	0.00593561	0.000152893	0.00459774	0.0193422	0.00509439	0.0219002	-0.00391487	-0.000942158	0.00959951	-0.0123129	0.029661	0.00971344	0.00606055	0.00913203	-0.00497894	-0.0068767	-0.00164479	0.0163519	0.00113195	-0.0040293	-0.00844224	0.00177139	0.0155709	-0.00781953	-0.00439843	-0.00536095	-0.00900787	-0.00760633
-0.00308668	-0.0110054	-0.00891581	-0.00935216	-0.0102333	-0.011572	-0.0131781	-0.00556862	-0.00429794	-0.00723938	-0.0029195	-0.0043708	0.00638985	-0.0172784	0.00401012	0.0013481	0.0110196	-0.00317318	0.0265187	0.0317582	0.00449522	0.000742227	0.00434867	0.0044003	0.00662954	0.0232519	0.00729659	0.0189019	-0.0052762	0.00225974	0.00675429	-0.00759227	0.02372	0.00730582	0.00254294	0.00403988	-0.00634546	-0.00885062	-0.00461914	0.019143	0.00108365	0.00193944	-0.00499636	0.00447235	0.0175324	-0.0061797	-0.00516366	-0.00513475	-0.00591571	-0.00280505
-0.000348757	-0.0098624	-0.00537104	-0.00851835	-0.00978207	-0.00876085	-0.0118024	-0.00625595	-0.00538925	-0.00391545	-0.00200491	-0.00626944	0.00283965	-0.0111183	0.00484676	0.00543801	0.00665341	-0.00294157	0.0191152	0.0270374	0.00333221	0.000899075	0.0062298	0.00387686	0.00862778	0.01965	0.00896944	0.0120881	-0.00379675	0.00322996	0.00325399	-0.00878883	0.0263503	-0.00340045	-0.000193166	-0.000370138	-0.00628236	-0.00735007	-0.00216143	0.00808091	0.000435996	-0.00441847	-0.00561671	0.00144954	0.0139508	-0.00413288	-0.00217172	-0.00402988	-0.0027207	-0.00215664
0.00373051	-0.00615998	-0.00356941	-0.00311664	-0.00418894	-0.00359836	-0.00572825	-0.00141347	-0.00113582	-0.00131885	-0.00458218	-0.00254223	0.00249588	-0.00510048	0.00240427	0.00863815	0.00442364	0.00380714	0.0161377	0.0230673	0.00281585	0.00254956	0.00316715	0.00536432	0.0100513	0.014505	0.00738276	0.00576353	-0.00267155	0.00285538	0.00239411	-0.00683185	0.0198584	-0.00187582	-0.000882121	-0.00286821	-0.00589051	-0.00442955	-0.00221153	0.0158586	0.00648093	0.00378407	0.00385488	0.00789558	0.0182515	-0.00203399	-0.00235266	-0.00477085	-0.00263888	-0.00104624
-0.00148165	-0.00270557	-0.00378914	-0.0026625	-0.00227703	-0.00226703	-0.00247392	-7.88606e-05	-0.000385519	0.000329732	-0.00142415	-0.00319291	0.00111671	-0.00135653	-0.00180548	0.00842488	0.00284237	-0.00255882	0.0124597	0.018443	0.000761573	-7.84887e-05	0.000482494	0.00201482	0.00456955	0.00090303	0.00146875	-0.00139194	0.00247606	0.00122324	0.000970678	-0.00407417	0.0186036	-0.00169444	-0.000255461	-0.00060843	-0.000973032	0.00055749	0.00105067	0.00558953	0.00305602	0.00131222	0.000595669	0.00391432	0.00832578	9.14483e-05	-0.000196162	-0.00324079	-0.0018685	-0.000508189
0.00248725	-0.000469127	0.00075721	-0.000331737	0.00390539	0.00316685	0.00101125	0.00596114	0.000260416	-0.00254422	-0.00332248	-0.000883541	-0.000590124	-0.00137852	0.00300025	0.00565153	0.00201744	0.00145974	0.0111414	0.011106	-0.00357742	-0.00247107	-0.00364964	0.000712562	0.00333551	-0.015408	-0.00885151	-0.00437159	0.00019549	-0.00407863	-0.00336479	0.007074	0.00838584	-0.00198857	-0.00275587	9.91075e-05	-0.00148411	0.00210026	0.00378024	0.00283282	0.000772889	-0.000349201	0.00258978	0.000810854	0.00647377	0.00181071	-0.000574133	-0.00136247	6.08323e-05	0.00157177
-0.0010056	0.0031747	0.00303193	0.00299424	-0.00162835	-0.000899825	0.00146266	-0.00588228	0.000125103	0.00221449	0.00474662	0.00407645	-0.000526587	0.00273505	-0.00119476	-0.0140764	-0.00485982	0.00109908	-0.0236011	-0.0295489	-0.0183427	-0.0268369	-0.0353526	-0.00272738	-0.00790506	-0.0577737	-0.031963	-0.0144663	-0.0265806	-0.016597	-0.0157905	-0.00299983	-0.0269895	0.00368301	0.00301133	0.000509322	0.00245714	-0.00265775	-0.00483091	-0.00842236	-0.00382891	-0.00096302	-0.00318545	-0.00472518	-0.0147996	-0.00190216	0.000770295	0.00460326	0.00180766	-0.00106358
0.000196471	0.00944296	0.00859004	0.0072282	-0.00150848	-0.0012189	-0.00194406	-0.0115792	0.00611893	0.00914632	0.0147288	0.0162255	0.00655411	0.0135476	-0.00650545	-0.0248205	-0.00668518	0.013924	-0.0404481	-0.0544153	-0.0187847	-0.0323486	-0.0459466	-0.000975917	-0.0104282	-0.0654061	-0.0428755	-0.0164791	-0.0390489	-0.0173506	-0.0148438	-0.00592624	-0.054485	0.0114946	0.00816522	0.0023219	0.00657511	-0.00349472	-0.0107167	-0.0154443	-0.00752576	-0.00587816	-0.0116258	-0.0111731	-0.0373472	0.00897547	0.0144844	0.0290923	0.0186312	0.0168892
0.00351108	0.0130307	0.0107283	0.0121015	-0.00222279	-0.00543716	-0.00634566	-0.0190694	0.00871859	0.0184273	0.0229847	0.0233357	0.0154723	0.0229862	-0.0122786	-0.0307567	-0.0045181	0.0193932	-0.0564308	-0.0747365	-0.0186744	-0.0398339	-0.0541152	0.00179069	-0.0158083	-0.0759345	-0.048982	-0.0189513	-0.0555695	-0.0111485	-0.0138172	-0.00952677	-0.0730811	0.0244311	0.0105156	0.00104109	0.0123796	-0.00507231	-0.0200867	-0.0249405	-0.00877035	-0.00757595	-0.0232598	-0.019637	-0.0638213	0.0199305	0.0325023	0.0554865	0.0358613	0.0356519
0.00328807	0.00691668	0.0125945	0.0115528	-0.00107308	-0.0036259	-0.0100197	-0.013378	0.00518265	0.0164335	0.0196003	0.0170661	0.0115183	0.0234362	-0.00609369	-0.0203067	0.00487246	0.0202214	-0.0398333	-0.058622	-0.0102641	-0.0226442	-0.0317636	0.00777286	-0.0107893	-0.0446632	-0.0312927	-0.0133758	-0.0494925	0.00406665	-0.00691477	0.00442993	-0.0575248	0.0204306	0.00799131	0.000137552	0.0145011	0.00112742	-0.0183929	-0.0305605	-0.00949989	-0.0136923	-0.0291109	-0.026178	-0.0690621	0.0319268	0.0483254	0.0769058	0.0540413	0.0580899
0.00288524	0.00118257	0.00733295	0.0091317	0.00224701	-0.00599055	-0.0153976	-0.0126979	0.00245898	0.0145146	0.00865389	0.0114825	0.000727707	0.0194909	-0.00431835	-0.0158713	0.00666733	0.0185295	-0.0364239	-0.0544047	-0.0162756	-0.0218531	-0.0352664	0.0146615	-0.00888005	-0.0459651	-0.029265	-0.0180386	-0.0554902	0.00427879	-0.00917088	0.00866233	-0.0474014	0.0115868	0.00102431	-0.00156519	0.0153999	0.000874897	-0.0207764	-0.0393835	-0.0109243	-0.0218602	-0.034097	-0.0357441	-0.072014	0.026155	0.0463005	0.0730431	0.0486889	0.05143
-0.00693815	-0.00582244	0.00410137	0.00510473	-0.00159365	-0.00844245	-0.0212207	-0.0138215	-0.000314638	0.0097362	-0.000579836	0.00405203	-0.00834901	0.0150124	-0.00408121	-0.0124381	-0.00402364	0.0106256	-0.037605	-0.0577444	-0.0222828	-0.024472	-0.0448984	0.0144898	-0.010684	-0.0359315	-0.0290972	-0.0209644	-0.0530722	-0.000513286	-0.00825377	0.00548128	-0.0395716	0.011017	0.00186998	-0.0010531	0.0169652	0.00215985	-0.0191219	-0.0405227	-0.00557439	-0.0246197	-0.0327894	-0.0361528	-0.0684611	0.0196222	0.0387326	0.0608408	0.0379001	0.0420569
-0.00155363	-0.00661734	-0.00208757	0.00108932	4.00173e-05	-0.0121608	-0.0244775	-0.0108071	0.00152164	0.0110563	-0.00285996	0.00631069	-0.0107599	0.0220346	-0.00385025	-0.012425	-0.011239	0.00596755	-0.0377873	-0.059579	-0.0248163	-0.0305963	-0.0483769	0.0143447	-0.00975741	-0.0540907	-0.0385178	-0.0273681	-0.0550624	-0.00469257	-0.0132124	0.00527956	-0.0381723	0.0163516	-0.00225727	0.000554967	0.0174825	0.000409179	-0.016457	-0.0408597	-0.00348921	-0.028872	-0.0410153	-0.0414381	-0.0708001	0.0179876	0.0328537	0.0491591	0.0300833	0.0341585
-0.000151437	-0.0113548	-0.0019741	0.000341273	-0.00606961	-0.0125344	-0.0216721	-0.00829924	0.0012896	0.00740463	-0.00156947	7.56504e-05	-0.0103948	0.0242813	-0.00199254	-0.0138072	-0.0147697	-0.000267199	-0.038135	-0.0612365	-0.0277329	-0.0370939	-0.0519125	0.00928748	-0.01188	-0.0611657	-0.038812	-0.0275889	-0.0552181	-0.0102173	-0.0186811	0.00850096	-0.0389503	0.0199405	0.000217406	-0.00224065	0.0141622	-0.00193631	-0.015376	-0.0380248	0.00497919	-0.0259724	-0.040583	-0.03905	-0.0683463	0.0125814	0.0258807	0.0346253	0.0209523	0.0254996
0.000675408	-0.0122954	-0.00354421	-0.00336697	-0.00773333	-0.0150743	-0.0200048	-0.00670592	0.00427598	0.00861225	-0.00180083	0.00208914	-0.00892006	0.0278047	-0.00470248	-0.0202201	-0.0112218	0.0042223	-0.0382493	-0.0552933	-0.025797	-0.0354769	-0.0499068	0.0126227	-0.0084861	-0.0749994	-0.0433109	-0.0329406	-0.0592186	-0.0119305	-0.0228879	0.0110558	-0.0410967	0.0134852	-0.00278565	-0.00521395	0.0105452	-0.00641598	-0.0178195	-0.0426375	0.00525065	-0.0287195	-0.0473869	-0.0419425	-0.0717186	0.007845	0.0203894	0.0241301	0.0153749	0.0221389
-0.000552833	-0.0124829	-0.00210132	-0.00149597	-0.00911148	-0.0158125	-0.0172531	-0.00646846	-0.00100341	0.00549362	-0.00590781	-0.00216955	-0.0133839	0.0205693	-0.0113187	-0.0180644	-0.00825619	0.00753392	-0.0432382	-0.0539573	-0.0283703	-0.037581	-0.0549081	0.0112937	-0.00937624	-0.0735403	-0.0365718	-0.0346643	-0.0571746	-0.0163496	-0.020572	0.011682	-0.0417596	0.0205207	0.00264655	-0.00730315	0.00912097	-0.00995318	-0.0224305	-0.0440501	0.0117465	-0.0298354	-0.0470037	-0.0391612	-0.0701707	-0.00256257	0.0115459	0.0100562	0.00507106	0.0150127
-0.000357766	-0.010048	-0.00119116	-0.00113774	-0.010168	-0.0168875	-0.0180249	-0.00840536	0.000546706	0.00793056	-0.00785652	0.000844405	-0.0135729	0.01945	-0.0123742	-0.0239515	-0.00843957	0.0102254	-0.0451303	-0.0542251	-0.0287793	-0.0348	-0.0538451	0.0138511	-0.00913095	-0.0664055	-0.0363063	-0.0366269	-0.0595126	-0.0182196	-0.0242027	0.00889456	-0.0451482	0.0257561	0.00475963	-0.00497855	0.0122833	-0.00944008	-0.0247231	-0.0476839	0.0103425	-0.0322469	-0.053788	-0.0427576	-0.0748086	-0.00311731	0.00958561	0.00745592	0.00547009	0.0141065
0.00100368	-0.00938196	-0.000635068	0.000367072	-0.00709664	-0.0185515	-0.0192785	-0.0109232	-0.00246425	0.00577323	-0.00770328	-0.00408535	-0.0187295	0.016772	-0.00630566	-0.019541	-0.0113891	0.00439339	-0.0458366	-0.0549491	-0.0327951	-0.0384835	-0.0532579	0.0119422	-0.0120408	-0.056519	-0.0313186	-0.0349456	-0.0575849	-0.0149491	-0.0196592	0.0104091	-0.0441067	0.0303758	0.00789293	-0.00691004	0.0114742	-0.00974674	-0.0292536	-0.0413243	0.0152535	-0.0274632	-0.0530743	-0.038073	-0.0688524	-0.0035143	0.00762127	0.00863996	0.00533913	0.0112103
0.00230887	-0.00884455	-0.000617682	-0.000497427	-0.00380056	-0.0182722	-0.0205318	-0.0143399	8.87783e-05	0.00626732	-0.00629194	-0.00544669	-0.0162088	0.0190494	0.00133922	-0.020613	-0.014745	-0.00365995	-0.0452463	-0.0559379	-0.0337927	-0.0381444	-0.0522744	0.0136845	-0.00969108	-0.0619743	-0.0375078	-0.0341817	-0.0572906	-0.00926654	-0.0199046	0.00941738	-0.0471609	0.0257059	0.00497722	-0.00652551	0.0119828	-0.00834236	-0.02722	-0.0375917	0.0179194	-0.0251662	-0.0508355	-0.0358611	-0.0661498	-0.00203329	0.00734833	0.0129897	0.00586275	0.00922068
0.00242924	-0.0091235	-0.00263524	-0.00116114	0.00106611	-0.0189818	-0.0250041	-0.0179734	0.00306242	0.00823224	-0.00651921	-0.00446128	-0.0178293	0.0199313	-0.00600043	-0.0152606	-0.0169871	-0.00917639	-0.0442853	-0.0552479	-0.0327342	-0.0385393	-0.0540782	0.0120802	-0.0155401	-0.0738875	-0.0434132	-0.0375559	-0.0573548	-0.0112861	-0.0238729	0.00859289	-0.0462774	0.0277972	0.00276819	-0.00921648	0.00949328	-0.0106335	-0.0293309	-0.0354493	0.0204229	-0.0229784	-0.0504076	-0.0300881	-0.061911	-0.000620815	0.00810848	0.0196054	0.00701555	0.00769562
0.0094786	-0.00725258	0.00264803	0.00547496	0.00323608	-0.0129667	-0.0211381	-0.0164953	0.00460477	0.00977313	-0.00424726	-0.000508136	-0.0143707	0.0220083	-0.0181726	-0.0168414	-0.0146089	-0.00853684	-0.045797	-0.0562762	-0.0318026	-0.0408487	-0.0568702	0.0101782	-0.0170765	-0.0817539	-0.0447345	-0.0407011	-0.0557925	-0.0101562	-0.0292104	0.00957149	-0.045473	0.0238894	-0.00238192	-0.00713103	0.0119758	-0.00842644	-0.0266642	-0.0390081	0.0169234	-0.0287954	-0.052017	-0.0309506	-0.062534	0.00022026	0.00795772	0.0229862	0.00636377	0.00518971
0.00927261	-0.00665752	0.00421709	0.00749272	0.00190452	-0.0124319	-0.0212979	-0.0144186	0.0137814	0.0130237	-0.00303296	0.00794663	-0.0127192	0.0270297	-0.0243281	-0.0196135	-0.0163805	-0.00616301	-0.0428671	-0.0550479	-0.0310318	-0.0421531	-0.0597342	0.0107237	-0.0164226	-0.0788236	-0.0427802	-0.0429817	-0.0558699	-0.0152339	-0.0315525	0.0156775	-0.0432258	0.0195582	-0.00525363	-0.0111976	0.0111356	-0.00945395	-0.0305943	-0.0424016	0.00448682	-0.0355867	-0.0633595	-0.0372607	-0.0663984	-0.000795093	0.00726449	0.0274239	0.0058679	0.00237366
0.0172405	-0.00706297	0.0100671	0.012593	0.00212796	-0.00779453	-0.0183316	-0.0128861	0.0133901	0.0146467	-0.00155346	0.00687126	-0.0115016	0.0279605	-0.0263914	-0.0238692	-0.0243917	-0.00458344	-0.0450948	-0.0545149	-0.0318053	-0.0423142	-0.0603915	0.0105442	-0.01267	-0.0804985	-0.0403725	-0.0456351	-0.0536771	-0.012802	-0.0268301	0.0191303	-0.0384591	0.0103833	-0.00427898	-0.0149183	0.00967615	-0.0100491	-0.0313942	-0.0376314	0.00331625	-0.0380411	-0.0647138	-0.0393467	-0.0628778	0.000710287	0.00830926	0.0346693	0.00821148	0.0045652
0.0135749	-0.00980813	0.00834813	0.0117095	0.00337381	-0.0072282	-0.0224941	-0.0134283	0.0204153	0.0146114	-0.0048848	0.00699155	-0.00792159	0.0296554	-0.0249442	-0.0292028	-0.0359518	-0.00548739	-0.0441475	-0.0572791	-0.0363618	-0.038772	-0.0581895	0.0108847	-0.0130152	-0.0865001	-0.0438666	-0.0461542	-0.0557594	-0.0194704	-0.0276482	0.0203916	-0.0396875	0.0185899	0.000140544	-0.01777	0.00707198	-0.0123739	-0.0308216	-0.0261506	0.0118177	-0.0303632	-0.0602267	-0.0322547	-0.0549034	-0.00275774	0.00768865	0.0431888	0.00939346	0.00676136
0.0164948	-0.0135417	0.00866294	0.00984917	0.00948138	-0.00575133	-0.0258036	-0.0164884	0.0198269	0.0125998	-0.00689817	0.00217663	-0.011894	0.0260685	-0.0292394	-0.03142	-0.0360546	-0.00328444	-0.0489406	-0.0569908	-0.0391985	-0.0365124	-0.0556002	0.00921438	-0.0173498	-0.0877343	-0.0468847	-0.0489331	-0.0568565	-0.020133	-0.0278922	0.0157221	-0.0396753	0.0153008	0.00152122	-0.0175445	0.00702222	-0.0139209	-0.0299113	-0.0203867	0.0269613	-0.022275	-0.051347	-0.022819	-0.0441859	0.00193846	0.0110967	0.052385	0.0157175	0.0116345
0.0105484	-0.0163425	0.00619356	0.0066905	0.00996383	-0.00708072	-0.0273009	-0.0159623	0.0234004	0.0101992	-0.00938517	0.00354316	-0.0103478	0.0262007	-0.0275097	-0.031323	-0.033971	-0.00349434	-0.0502448	-0.0583393	-0.0434762	-0.0367809	-0.0526687	0.00934051	-0.0183011	-0.090019	-0.0499535	-0.048162	-0.058199	-0.0210552	-0.0260187	0.014792	-0.0423793	0.0212178	-0.000889222	-0.0190412	0.00642285	-0.0150913	-0.0291573	-0.0159841	0.0346425	-0.0172584	-0.045954	-0.0155934	-0.036811	-0.00123641	0.00899806	0.0530357	0.013595	0.0114789
0.0152413	-0.0183161	0.00469119	0.000297391	0.0171826	-0.00964263	-0.0266838	-0.0154104	0.0215752	0.0111276	-0.0103596	0.00136039	-0.0204164	0.0242834	-0.0328466	-0.0307972	-0.0205701	-0.000962919	-0.056466	-0.0546675	-0.0419821	-0.0391617	-0.0549838	0.0108317	-0.0166934	-0.087526	-0.051264	-0.0517428	-0.0596481	-0.0210126	-0.0294831	0.0124507	-0.0424335	0.0111457	-0.00373451	-0.0186298	0.0083962	-0.0168263	-0.0311751	-0.0216513	0.0372352	-0.0175397	-0.0496525	-0.0172255	-0.0354858	0.00412968	0.0116329	0.0552549	0.0183636	0.0129514
[truncated: 54 more columns]
