# Supplementary material for: Sleep-promoting neurons remodel their response properties to calibrate sleep drive with environmental demands
Source: PLoS Biol. 2022 Sep 29;20(9):e3001797. doi: 10.1371/journal.pbio.3001797 (PMC9521806; doi:10.1371/journal.pbio.3001797)
Supplement: S1 Datasheet — (XLSM) [file pbio.3001797.s019.xlsm]

## Sheet: S1_Figure
	25	31
TrpA1/+	80	32
TrpA1/+	10	0
TrpA1/+	195	69
TrpA1/+	227	117
TrpA1/+	131	42
TrpA1/+	145	75
TrpA1/+	0	0
TrpA1/+	4	21
TrpA1/+	18	11
TrpA1/+	146	71
TrpA1/+	237	75
TrpA1/+	131	57
TrpA1/+	62	72
TrpA1/+	30	20
TrpA1/+	120	0
TrpA1/+	205	173
23E10/+	9	0
23E10/+	123	66
23E10/+	182	156
23E10/+	176	11
23E10/+	152	113
23E10/+	195	53
23E10/+	87	11
23E10/+	61	42
23E10/+	65	50
23E10/+	227	88
23E10/+	12	82
23E10/+	182	126
23E10/+	90	66

## Sheet: S2a_Figure
CCAP	CCAP	DMS	DMS	DMS	DMS	AstC	AstC	AstC	AstC	AstC	AstC	proctolin	proctolin	proctolin	proctolin	proctolin	proctolin	proctolin	FRMFamide	FRMFamide	FRMFamide	FRMFamide	FRMFamide	DH44	DH44	DH44	DH44	DH44	DH44	Tachykinin 1	Tachykinin 1	Tachykinin 1	Tachykinin 1	Tachykinin 1	Tachykinin 1	Tachykinin 3	Tachykinin 3	Tachykinin 3	sNPF	sNPF	sNPF	sNPF	sNPF	AKH	AKH	AKH	AKH	Corazonin	Corazonin
-2.97351	3.77369	2.54657	-1.10538	5.24052	8.47996	-7.80037	-0.244855	-3.36358	5.50324	4.31074	6.05803	12.8449	6.91245	0.422968	3.50143	9.66157	9.19335	11.1732	2.62378	-1.47152	-0.597704	1.69656	-7.89026	6.1124	4.7632	23.0933	-9.52107	9.48299	3.27576	2.92073	6.10591	-3.44466	2.77581	1.61008	-2.57695	-0.166327	-3.7063	5.5264	7.26435	-0.803291	1.83689	-0.840902	1.14937	0.280855	3.43813	0.755482	-2.9051	-9.8467	7.07649
-4.13229	4.43343	-12.9651	-2.83294	5.8226	3.90883	3.36651	5.28149	2.33111	3.67262	4.01171	-2.58605	-5.34405	-5.22217	-0.143608	11.0552	6.59285	8.22004	8.32543	-5.9154	1.80823	10.3893	2.36896	-4.40478	3.46003	-1.15847	0.0768878	-2.68665	5.42896	4.2424	4.3694	-0.754952	-4.44172	4.95314	0.693426	0.184908	4.9377	-8.73949	7.23154	1.92432	-5.21256	-1.037	12.0131	0.195733	4.74895	6.19197	-2.59252	-0.812973	2.70728	2.34525
-3.26074	3.02716	-19.4957	-4.36089	8.48484	11.4941	-6.5126	-4.29867	12.5871	0.375221	4.608	-1.49045	2.33836	-0.315247	-7.03286	11.5875	-2.50305	12.9354	2.8949	-0.631264	-2.05953	3.20751	1.05086	-1.68908	1.78829	-8.16944	5.71668	-5.41675	5.29917	5.04925	4.31418	4.81893	6.55447	0.759189	3.56997	11.8642	5.60884	-4.18979	-0.762976	-2.23132	0.645783	1.75131	9.80379	2.50734	-5.46882	-9.61797	1.87244	4.71405	-5.13184	2.61198
-7.10789	1.43053	-15.0658	3.18741	4.99333	4.10102	-0.369629	3.07988	0.505017	0.904653	2.68683	6.32493	-13.6363	-13.9563	1.80848	10.9267	3.83992	7.72393	4.83823	2.8259	-7.296	-6.14011	3.63241	-2.3071	0.898954	5.43192	7.96396	2.9958	-0.773594	2.40685	0.136891	6.31889	1.05753	1.82737	1.46077	-8.94205	3.88888	-1.71078	3.74081	-6.06839	-1.40755	1.57383	6.25392	1.55657	-3.13941	-5.1383	-0.381495	3.03234	1.02176	0.0368567
1.94656	1.4408	-18.4939	-5.43082	-5.40097	-3.10069	3.55895	-2.361	9.26129	1.3815	1.00469	-3.24862	-3.1279	0.635263	-9.689	2.65768	4.84344	16.1247	3.25166	1.65445	4.64498	-1.13748	9.05861	5.5305	3.58392	-4.6472	0.677152	-0.301122	7.0445	-3.92646	5.16237	11.3715	1.76397	2.32286	-2.75467	-9.60216	-1.71204	5.19118	4.78652	2.51251	-3.75585	4.80507	5.27976	0.451306	-7.52144	-7.44819	-8.59776	8.93729	-1.32008	-0.593587
-0.484219	4.07603	-20.3315	-9.86073	2.82175	9.73303	-5.70637	-4.22304	-1.27982	1.37226	-1.26314	-2.49864	-1.89597	-5.22911	-4.01243	1.05033	5.01889	9.54299	5.6736	-2.07928	-10.1705	-6.87142	7.90067	2.70896	-2.32717	6.94429	-0.696037	4.64222	2.65217	4.51443	1.96057	5.17776	-0.0477272	-1.14794	-1.30107	6.44483	2.87675	-9.22252	8.74714	-1.01132	-3.48666	5.75986	-4.65177	1.89034	-4.64079	10.6911	-6.41534	-17.7969	-1.68892	1.80598
-4.78425	1.26163	-13.1302	-2.68649	-5.05023	-5.56787	-0.31622	3.4966	7.26077	-7.92442	-4.53832	6.9101	2.03624	6.13886	-1.1766	3.20442	0.69901	5.59303	4.04055	1.06806	-1.8271	2.04893	-6.43194	-2.54472	-2.20068	-3.9239	-3.16859	0.958925	-13.7214	1.02953	-0.318646	5.07417	2.75252	3.34535	-2.75961	-4.07844	-0.928346	-7.4615	0.676962	-4.85017	1.14981	-0.265243	4.25904	3.85959	0.175025	2.40735	3.75739	-4.76224	3.71209	0.724525
1.66846	1.31575	-27.0963	-9.42231	-4.35156	1.61268	2.09909	4.17728	4.7659	-1.25855	-2.13464	0.704772	-3.94042	-7.82306	0.640958	-1.03388	0.942623	6.23088	4.67242	5.53711	1.61753	-4.23013	4.21837	2.9995	-3.66248	-1.46119	-3.30887	2.07523	1.99629	-4.24999	-0.546415	-2.14718	8.47901	0.286542	4.00605	-1.28324	0.809124	7.6874	3.63807	-3.6898	0.775608	-0.162236	-4.21064	4.8609	-5.37811	-7.18738	-1.30109	-0.15783	-2.98527	-4.57217
0.176097	-4.05364	-24.2064	0.577409	-1.26582	2.27139	-2.2076	-4.66699	-7.22422	7.18605	1.61598	-0.765824	-3.04533	1.41666	-2.10159	-0.935223	-4.52414	-21.0362	-3.03183	-5.212	-2.06151	-4.27969	5.4869	-5.42616	-2.63231	-5.2849	-1.57822	-2.36246	-4.56527	-2.05393	-0.791055	-4.48247	2.86614	4.27016	-2.41846	-9.55257	-0.564011	1.33639	-3.70179	5.65727	-0.116938	-0.834949	-0.299294	-7.5716	2.65446	-0.12035	1.12017	-5.73034	6.08376	6.43053
2.9397	1.47626	-5.52876	-8.86915	10.6676	1.6838	0.424735	-3.00689	-4.80245	1.99692	5.05698	-6.84905	4.94951	0.267548	2.63723	-1.23532	2.88251	9.21225	-5.68114	-1.39317	2.27109	6.46089	-3.27333	4.97138	4.55149	11.1104	-5.60606	-2.59184	2.06809	-2.76967	-0.875414	2.26071	-8.33023	2.18737	2.39424	7.56326	0.683233	-1.56229	-0.613248	2.88269	-1.80848	1.26243	0.250892	-1.14889	2.54863	4.90037	-3.57647	10.6504	-6.81059	-2.58288
-3.71209	8.35736	-12.3429	-1.37216	7.37852	3.43639	-8.08352	5.27771	3.51159	-5.16356	0.539835	-1.0921	-3.26957	7.29491	-11.3868	4.56718	-9.90669	-1.06899	8.27141	-5.59628	-0.563675	-12.1901	4.21456	4.02987	-0.920144	3.5151	-5.26884	-2.15143	2.32907	-1.66966	-0.0770732	1.18754	6.30791	1.5619	-2.78137	5.02714	-0.729921	-0.373482	-1.5156	-5.77117	-1.03717	0.903489	-3.41416	-5.72346	-7.11441	1.00616	-1.76017	4.1672	26.965	-3.08723
2.25127	10.3907	-18.2411	-5.09034	9.6863	7.82888	-11.1194	6.84175	-2.10565	11.9246	-2.1073	2.85528	-5.00909	-1.36115	-10.4706	7.3194	0.507528	18.5911	7.59558	2.42699	-6.3663	-3.05817	6.97533	-6.69915	-3.65596	1.40226	1.19109	0.486917	-1.94727	0.7707	-2.62471	-1.62758	2.34675	-3.01568	1.883	-0.198161	1.84377	-2.08743	-0.155303	-9.56108	-6.49459	-1.87611	-3.4693	-6.89643	-0.882105	-0.909737	0.140513	15.6338	16.7176	-9.10264
-2.22581	9.36144	-22.3716	-4.53346	12.0043	15.7901	0.466276	4.83451	-4.1981	0.122942	-0.259332	-4.02996	-5.45382	-8.92534	-6.32587	8.38618	3.65245	4.98352	-3.08207	-6.7983	-3.43221	-18.8429	-5.26764	6.86239	1.75699	8.57948	-3.4006	-4.90498	1.83612	-0.361002	-0.306376	5.55399	-3.77933	0.132144	1.40737	2.93223	0.656554	7.65707	-2.04442	-0.535249	-2.12254	4.03014	3.50299	3.58494	-12.1744	-7.25952	-3.1274	5.21434	23.9086	-8.54979
4.81122	1.2523	-9.06971	-7.35707	6.07632	14.0053	-12.9574	6.31385	-2.92352	-4.14022	-5.80675	-3.11918	-6.63789	8.92534	-2.33529	-1.54055	-0.491989	12.9118	0.573453	2.87376	2.43399	-6.5071	5.93813	-3.77977	7.22081	-2.67331	-0.818788	7.49159	8.41702	1.13781	3.00816	-5.11395	-4.87532	1.32164	-0.509007	-7.76121	-4.60505	6.42933	-2.80899	-6.86036	-2.7478	6.12752	-0.396097	5.88415	0.425062	-3.01431	1.75659	15.2407	22.7682	-5.80784
-3.22958	8.20619	-19.6981	-4.65192	5.87577	8.56209	-7.8436	6.64738	-8.28383	5.08965	1.55952	1.51547	-16.1527	-11.5722	-3.01577	-2.5806	-5.08455		-4.52418	3.71944	-2.58595	-4.41631	8.98362	-2.85623	-3.22042	6.37234	2.9676	-1.9873	0.213679	-6.74845	-3.19988	-2.13558	-0.753394	-3.54583	-3.05528	3.45211	1.53613	-5.3623	-3.10845	-6.89862	1.70634	-1.65346	6.91929	-0.660629	-5.20017	-12.0541	-0.384355	6.44883	21.4054	-6.90578
1.43822	2.18079	-19.3129	-6.8319	3.72284	14.2864	-10.1063	6.17696	-5.85193	4.239	-1.45279	-6.5688	-11.4249		-14.094	-1.56008	2.20179		-0.0734874	-0.661847	-3.84144	1.73954	4.8234	-1.76596	0.648583	0.239758	-2.33901	0.972178	1.03664	2.53626	-2.61704	-3.52615	-4.06222	-0.485447	4.86338	5.69067	9.40893	-10.1515	5.55746	-3.34097	1.95931	0.216512	-1.95966	6.78914	-3.43596	-2.51903	-2.46667	3.30089	17.7482	-10.478
-2.14679	6.23909	-17.5975	-6.19572	7.86732	13.1993	-12.5742	3.40811	-7.83943	4.73717	-0.933244	-0.452889	3.4652	-6.14319	-10.2399	0.0411087	5.83795	5.35206	7.26646	-9.63982	4.50195	1.30423	-1.14174	1.91123	3.63999	-2.2031	4.00356	-11.6426	-0.494672	-6.96634	4.17691	-1.10467	2.43486	-0.75328	3.69753	6.143	3.19523	-12.0012	-9.82869	-3.14876	0.815701	0.119052	-3.99865	-8.76745	-3.6139	0.165438	2.4016	11.7939	19.8961	-16.313
-3.51985	8.14833	-19.8754	-1.39921	-3.05402	9.96078	-1.88375	5.72695	-6.56413	9.64986	2.21403	-4.39694			-8.05309	4.47982	2.05242	24.4357	0.902576	2.37514	-0.374956	-3.73054	8.67983	5.98478	-1.91771	4.36992	5.98106	-3.9365	4.57425	1.87995	12.5062	1.92011	-0.13893	5.11226	4.49058	-0.800982	3.26359	-8.96493	-4.31105	-4.488	3.00554	2.87488	-5.37228	-0.0216951	-3.99302	-6.45903	-5.71027	16.4601	17.9597	-13.7252
-2.26228	6.96789	-7.52964	-1.42347	-1.5354	13.4101	-7.65116	8.78017	-4.63743	-7.977	-0.695082	-0.403513	6.69184	-0.580626	-5.62379	0.875615	0.609785	-10.7029	2.84214	0.335411	-2.32373	-4.09753	-2.44205	-3.40836	-3.24129	-0.859467	2.107	2.92443	7.57611	-8.01749	5.79123	1.56543	4.08038	2.41345	6.80349	0.121633	0.286382	3.41385	-0.975621	-1.426	-2.09295	5.62833	5.7258	-0.447015	-3.12197	1.16709	-3.08164	16.1579	17.0526	-6.29377
3.35686	9.26626	-6.60149	-6.00263	-0.33208	15.9941	-7.12384	4.65451	-4.91247	-7.99548	2.24402	2.80591	3.13869	0.500839	-2.11435	-5.33488	1.3697	-2.4014	5.54924	-6.31297	-2.57205	-4.13102	0.145856	6.10259	3.52654	1.84145	3.11193	-7.01423	-2.30628	-3.94099	0.287203	2.19773	5.73441	4.4734	1.94332	15.4538	-2.57577	-0.338624	-4.52529	-5.40544	2.85853	6.9904	2.46757	3.16725	-2.6626	-7.45652	-9.37148	-3.01988	19.8107	-12.1588
-1.65592	6.05806	-12.4707	-0.651101	4.0456	14.8342	-11.2898	-2.30806	-0.019723	6.3148	7.10959	1.93049	-3.47974	-7.49524	-11.7196	-5.4469	3.95721	18.4351	-0.853584	-3.77994	-1.80326	1.9083	4.93398	-0.116566	-5.63024	-4.44001	0.117355	1.15466	-1.97765	-5.66825	5.38554	4.62335	5.42525	-0.965971	-1.55323	13.0399	-1.31186	5.87386	4.6129	-0.860048	6.45736	-2.72156	0.216582	-0.839911	-6.52479	-8.88407	-2.7241	14.0799	20.8182	-7.7884
-2.97275	1.75154	-7.6593	-12.0668	-2.06431	21.2959	-3.47926	9.53345	-12.9204	6.03339	7.39538	0.672744	7.83369	8.86897	-9.21963	-8.01517	-0.134088	10.1667	-3.14614	-3.12973	-2.02377	-8.49744	-1.40994	-2.14935	-11.5257	-5.1993	-4.06022	0.342155	-3.58076	-6.34965	0.947502	2.31043	0.185692	5.02797	-1.69265	16.4209	0.0421028	8.72364	-1.03535	-3.20304	-1.48487	4.96988	-3.93126	-2.08726	0.991423	-11.2481	1.97255	-6.04221	21.7403	-10.5944
4.57263	10.4728	-9.12661	-2.11375	-4.95788	15.0484	-1.69216	3.66601	-5.35542	3.34004	1.54012	-1.10278	1.70879	0.463547	-14.0242	7.16011	-0.907033	0.802041	-3.61847	0.895205	-5.82597	-3.90466	5.41445	1.4859	-2.73011	-6.71662	-2.5899	-3.8998	-0.0624812	-6.9571	5.60871	3.85183	2.642	0.0108315	-0.806649	-2.96344	2.8509	-14.2258	-3.6978	0.865387	4.07182	4.39383	-0.158378	1.87222	3.71275	-8.09746	-4.28154	1.3777	13.474	-3.94464
0.686721	6.90257	-15.7757	-5.77876	-8.84397	8.29539	-6.40917	10.9697	2.27104	1.10577	-1.60363	2.08929	-2.23093	-1.72453	-8.10612	0.23843	3.37475	11.8534	-0.604858	-1.16579	-8.15219	-8.84836	5.90381	3.84816	-7.55235	-4.48095	-2.40376	-15.8101	-0.591328	0.50131	5.66929	1.59526	5.89904	-3.92947	-3.37072	12.5218	2.35734	2.85114	-1.61197	2.65222	2.29723	8.23995	2.16735	1.09692	6.58061	-1.39253	2.85353	-0.696022	21.8474	-3.63233
3.81201	11.6001	-9.93163	-2.62679	-4.41779	10.9014	-4.28126	0.506915	-10.7823	1.70697	-1.08143	7.82088	1.99214	7.78751	1.08577	10.3491	1.2494	-2.53369	-1.13623	1.82997	-3.41235	-5.10208	1.76139	0.032199	-7.1442	-4.49336	0.388486	-0.0625691	-9.5113	-5.85841	-3.8019	3.71178	0.147819	1.57844	-1.60761	7.42303	2.20894	-3.08112	-2.74289	-0.34304	2.76976	4.04203	-5.57079	-2.26464	0.56578	1.24478	-2.29934	-0.539004	14.8355	-11.0376
-3.04418	5.87889	-16.8298	1.24717	-9.99785	13.8334	-4.15579	9.25967	13.6416	7.69132	1.93529	5.42949	-3.29584	1.41146	-10.8683	1.26101	2.31408	-10.1265	-1.18899	-7.30491	-1.66818	-6.9491	0.203054	4.11674	-2.34934	3.82899	0.530121	-9.19485	-1.26654	-11.8127	-13.0729				-6.68335	2.85185	1.98717	-1.50344	1.44711	-7.12821	-0.579916	1.29254	3.41477	-3.7895	2.53816	-6.56724	-5.25119	4.45849	20.6297	-12.1239
5.59464	2.88719	7.83094	-4.2844	-4.18645	10.037	-0.981722	13.9442	3.08022	6.40719	4.4651	1.44541	3.40327	7.3322	-9.30211	-8.2351	3.67751	4.01021	6.41601	-10.1424	0.646116	-7.2076	6.81771	4.93644	-7.91748	-3.18446	-5.02469	-5.56457	-11.2456	-7.79828	0.222784	-13.6455	5.04575	-4.38951	-6.71795	-4.83945	5.69472	-11.9342	1.87399	-1.46782	1.81993	0.913789	3.80321	2.7343	-3.88138	-9.63878	4.42241	7.35195	15.6545	-14.6641
8.73588	1.03767	0.563417	-2.06617	2.06338	7.1888	-5.1214	9.72329	11.0838	-6.29348	5.4795	0.203008	5.36797	8.01559	-7.3569	-4.14787	0.855403	17.0271	6.25773	-1.77346	-7.12317	-11.5727	-0.362573	5.5894	-9.32711	-4.28989	-3.17263	-0.312336	-1.28587	-9.73287	-1.78112	-1.84884	1.72996	-0.0269802	-6.58248	3.41107	1.75206	-15.1444	-13.6842	-4.56275	5.01114	10.1194	0.357498	0.620099	-7.43306	9.11922	0.552399	4.63933	19.1666	-7.06873
0.945832	4.77777	10.495	-0.322752	1.03542	16.7891	-6.8746	6.50898	-8.14776	-4.0855	5.2828	2.88131	2.96229	1.96997	-9.145	-0.775927	-1.16869	-3.39834	-1.95527	-5.212	1.89762	-14.2032	-1.55611	-1.88177	-2.18112	5.89593	-0.654221	-9.21422	-5.24048	-13.6839	-3.29421	9.24256	-0.494469	4.01021	-7.01263	-1.50726	1.01422	-1.71711	-3.40552	-3.43708	-0.809974	2.24733	1.66005	1.93897	-1.48568	10.236	3.78885	13.9911	19.21	-15.4197
6.1159	6.02447	12.8597	0.458942	-1.02516	8.35127	-3.08081	1.3207	-4.35733	12.8613	4.55596	3.12085	-2.00762	4.96546	-5.09158	0.874588	7.48209	1.2509	-2.29946	-4.32245	-7.06159	-2.44472	5.35598	-4.12922	-7.06074	-5.15091	2.33496	-16.1312	-14.9199	-12.2657	3.30648	8.99727	2.45186	-2.22321	-9.69338	15.1708	2.45989	1.25988	1.12216	-3.05177	-2.20368	6.47061	-3.38107	2.11635	8.93095	-26.732	-19.9304	19.112	17.5353	-6.73023
																			-1.5873	0.910323	-12.8384	3.75824	4.95042	-6.54174	-5.22411	-9.43292	-15.6541	-11.1641	-16.4729	0.521107	-0.0770697	7.19289	0.912799	-4.01545	-4.00576	2.94678	8.20484	-12.1734	2.76078	1.8858	11.9094	0.107525	8.75553	-13.713	-28.9004	-21.4892	24.3683
																			-5.20934	8.69749	-13.0032	5.24794	6.26134	-15.8289	-3.82092	-3.89835	-15.5124	-10.5234	-8.75567	0.106982	6.06199	2.2169	2.04951	-5.72021	-0.445275	-4.72177	-13.3295	-9.64949						-14.1282	-37.5878	-24.587	-7.42938
																			6.17269	3.22859	-14.7042	4.70519	3.88211	-10.8346	-14.3504	-2.79224	-8.23452	-5.0955	-18.3058	5.75212	2.9187	-3.03811	1.69582	-8.73025	-12.1007	-13.6601	-32.4509	-6.5721						-16.3646	-33.9461	-27.2242	-29.9381
																			4.10371	4.77013	-19.4336	5.28988	1.79341	-1.58519	-6.49703	-7.35695	-5.20062	-8.97555	-16.5521	1.04106	0.235353	5.75991	2.71516	-3.91261	-4.28366	-16.754	-29.3068	-14.7363						-9.124	-27.9598	-19.8403	-17.3507
																			2.82191	4.44236	-15.031	5.41191	1.61969	-9.26582	-7.88781	0.635336	-2.91093	-10.6284	-1.85453	1.77345	4.77749	0.456983	-1.15424	-2.30672	9.20498	-17.8737	-36.7937	-27.4337						-20.8083	-38.6977	-34.0861	-15.7167
																			5.18341	6.50039	-11.4093	4.34675	2.32857	-10.7263	-0.48851	-0.325087	-14.3665	-2.53411	-8.58136	5.21299	-2.8839	1.3296	2.5387	-2.12972	6.45424	-15.1016	-80.588	-18.1259						-20.1582	-26.5946	-25.3149	6.0644
																			-3.43023	7.43009	-10.0752	10.0983	0.843915	-7.38544	-12.946	-8.05029	-3.37478	-12.1224	-14.1686	-0.985847	-1.42206	-7.41742	-1.57962	-3.2303	13.9249	-12.723	-58.5335	-8.35212						-16.9937	-24.103	-19.2496	-6.30643
																			3.3458	8.26045	-13.5844	15.8805	11.4811	-9.41448	-5.01072	-1.69423	-18.0101	-13.8636	-21.1753	2.27884	3.73332	-10.6621	-0.620152	-3.24019	-5.10623	-6.99615	-54.0241	-14.8263						-16.9275	-21.6377	-30.5407	-20.738
																			1.07471	7.13608	-7.27189	-1.96285	7.50338	-8.52123	-6.43748	-6.2414	-14.6917	-7.50776	-14.3798	0.218949	2.95019	-10.5253	-1.69227	2.05506	12.5662	-11.8034	-46.7102	-27.9171						-10.4451	-13.8507	-13.865	-10.4105
																			4.89753	5.49323	-9.68012	-1.14682	8.82628	-14.667	-6.7402	-18.4274	-35.0503	-14.3786	-12.0953	1.95521	-1.81735	-12.1646	-1.21411	-5.93182	-2.83946									-17.6031	-6.71291	-14.7045	-11.5443
																			0.312806	7.94261	-13.563	1.18559	-2.57068	-10.8502	-12.745	-6.62584	-1.46738	-11.2801	-23.5444	3.55649	-8.87296	-15.3838	-4.81095	-5.75581	8.82362									-19.8593	-12.283	-12.4835	-14.8265
																			-2.93825	-1.71387	-7.87328	1.39151	2.24669	-12.4972	-10.0193	-6.83627	-15.1148	-13.6675	-15.192	-8.21769	3.15406	-15.6914	-7.7902	-5.68066	8.79626									-21.727	-6.98066	-11.9715	0.0609121
																			3.24341	17.1919	-6.40665	9.93438	5.72918	-10.6324	-7.58509	-7.7252	-1.92409	-9.01697	-14.294	-8.86879	5.88464	-4.40771	-5.75861	-2.04369	-3.67485									-3.6011	-10.2853	-3.9097	11.0143
																			-1.54209	12.6089	-8.2175	4.21329	-4.36384	-14.2771	-15.6444	-11.3524	-11.615	-12.9523	-7.06406	-2.6968	2.02039	-11.3701	22.9901	-0.72853	5.5701
																			4.48666	12.0607	-10.8012	7.50536	-3.77178	-9.43143	-4.0368	-9.12537	-9.04295	-13.5764	-19.0651	-11.9042	3.00075	-23.2095	-14.7586	0.414573	3.13402
																			-2.26677	5.94814	-13.1304	-9.27787	6.20643	-9.75874	-11.8691	-10.1829	-16.8244	-9.02388	-20.8743	-8.79977	6.20618	-15.1589	-8.86311	-5.10713	5.77617
																			-5.67074	1.79433	-15.5185	5.26573	3.77927	-9.02197	1.53501	-1.65916	-8.62191	-2.8586	-11.0151	-3.12703	-7.06224	-15.2671	-15.3431	-1.08649	23.1229
																			-0.757583	4.82178	-16.6972	2.71723	-7.41202	-20.2899	-4.47971	-11.1622	-15.2086	-14.5885	-19.3081	-3.95374	3.12422	-16.2355	-12.352	0.892184	18.2353
																			-2.63509	9.53183	-16.1038	-0.585011	4.71479	-14.2498	-8.18184	-9.41808	-13.7304	-9.15505	-12.3026	-1.30181	5.49847	-10.6374	-10.2117	-3.54278	11.7693
																			3.42026	15.6781	-26.1868	6.63341	4.21857	-11.5452	-9.61853	-13.0493	-10.1317	-20.3934	-11.649	-6.09645	5.15124	-10.6435	-11.5997	0.505546	-0.143437
																			0.311477	11.6236	-18.788	3.06678	9.72087	-8.53297	-12.6656	-4.91677	-5.09664	-4.0309	-13.4924	-3.04113	-1.045	-18.7931	-11.8479	-4.75906	15.7796
																			-0.750935	-3.67457	-4.84358	-7.88224	-1.64415	-11.9912	-12.1123	-10.8331	-13.3909	-7.96342	-16.6934	-6.21225	-2.4596	-12.5287	-10.5733	-0.211365	-11.4867
																			9.96626	14.2101	-16.791	-2.31367	5.54547	-10.0378	-15.2238	-2.19063	-3.46857	-8.03522	-24.5295	-2.06871	5.05925	-17.6623	-4.44307	-2.39374	0.645787
																			7.9744	4.23576	-17.8986	8.38876	8.39496	-9.91261	-37.7294	-23.9903	-34.2847	-9.173	-37.4101	-5.85871	-1.11958	-10.3761	-12.853	-3.66836	3.58892
																			8.78418	8.21675	-28.6901	-0.182081	1.50487	-5.83236	-37.351	-28.3918	-40.8438	-15.678	-44.809	8.83888	-4.22309	-17.1777	-11.0767	-8.62543	6.04723
																								-24.1016	-41.6437	-26.8419	-34.4518	-23.9393	-41.8973	-4.0289	1.71791	-20.7385	-11.6383	1.01282	2.76635
																								-31.5866	-34.7729	-26.966	-30.5687	-31.4191	-43.9322	-13.2953	2.14966	-23.2497	-16.6263	-2.78137	-9.17292
																								-27.6798	-42.1809	-33.7834	-35.77	-32.3553	-44.1884	-15.0768	-10.7177	-21.5624	-20.8156	-5.04681	-14.1973
																								-28.5861	-31.8859	-28.1935	-26.5052	-33.2928	-49.6898	-7.99683	-6.61142	-17.779	-15.4431	-3.60409	-4.28366
																								-36.8757	-32.8288	-26.8878	-31.8431	-34.8131	-46.5191	-9.95778	-10.005	-21.9906	-16.9343	-5.97533	-14.771
																								-35.0488	-37.9068	-26.8811	-32.6331	-37.4339	-38.1403	-4.33566	-8.98483	-25.7284	-17.3384	-2.90794	1.48033
																								-29.9331	-21.4557	-18.1563	-22.8912	-23.3842	-38.2077	-15.0254	-4.01011	-20.2354	-12.6514	-11.5692	-19.1789
																								-30.3934	-27.9617	-30.4273	-31.0825	-34.1586	-46.5561	-8.30282	-12.9336	-21.0152	-15.5731	-4.74323	-0.24519
																								-26.231	-34.8362	-24.6661	-26.2381	-44.1114	-41.1908	-9.38184	2.85489	-20.2887	-13.8188	-9.6123	-5.61756
																								-35.7282	-30.1453	-26.185	-22.3479	-33.9197	-35.6102	-8.63642	-8.70473	-18.1524	-15.1446	-10.9601	-6.59319
																								-33.1827	-26.1652	-27.5083	-38.4777	-34.2635	-35.1982	-6.42468	0.356344	-13.8967	-13.2351	-10.4943	5.38455
																								-36.075	-28.4728	-31.0101	-46.828	-39.4001	-34.5418	-13.6811	-11.9276	-10.2231	-16.4262	-13.0416	-12.559
																														-3.71063	1.14444	-20.8282	-17.7426	-11.0807	13.8505
																														-6.17621	-2.51098	-12.0441	-15.2698	-6.86826	21.6735
																														-6.5796	-13.9629	-10.9682	-21.0377	-10.2363	2.10709
																														-6.93544	-9.06522	-16.9033	-15.2494	-8.73223	7.92153
																														-13.1021	1.03257	-14.1773	-14.026	-8.86276	-10.476
																														-9.88033	-5.7305	-10.669	-11.4508	-4.36945	-17.8433
																														-0.156831	-2.62451	-16.8956	-10.7742	-10.9235	-20.1785
																														-6.4822	-2.95517	-13.8952	-13.2768	-3.52893	15.9831
																														-10.4892	-23.5924	-23.664	-20.3429	-5.10317	-10.7556
																														-5.25823	-4.82556	-15.8445	-14.1764	-7.07987	-28.4409
																														-6.06348	-0.616558	-18.1647	-10.8821	-3.17987	-30.6085
																														-3.82567	-10.0472	-8.35109	-11.3634	-5.29303	-12.9899
																														-7.4577	-5.07583	-10.0878	-10.4811	-4.73335	-7.56112
																														100	100	100	100	100	100
[truncated: 10 more columns]

## Sheet: S2b_Figure
Genotype	Daytime Sleep
FR/+	197
FR/+	318
FR/+	181
FR/+	24
FR/+	165
FR/+	295
FR/+	213
FR/+	179
FR/+	354
FR/+	183
FR/+	289
FR/+	230
FR/+	288
FR/+	249
FR/+	314
R23E10/+	190
R23E10/+	40
R23E10/+	64
R23E10/+	337
R23E10/+	16
R23E10/+	16
R23E10/+	115
R23E10/+	11
R23E10/+	163
R23E10/+	256
R23E10/+	117
R23E10/+	26
R23E10/+	45
R23E10/+	114
R23E10/+	31
R23E10>FR	185
R23E10>FR	248
R23E10>FR	45
R23E10>FR	147
R23E10>FR	401
R23E10>FR	125
R23E10>FR	215
R23E10>FR	211
R23E10>FR	583
R23E10>FR	235
R23E10>FR	233
R23E10>FR	229
R23E10>FR	325
DH44/+	374
DH44/+	173
DH44/+	58
DH44/+	161
DH44/+	367
DH44/+	260
DH44/+	355
DH44/+	238
DH44/+	64
DH44/+	242
DH44/+	278
DH44/+	243
DH44/+	299
DH44/+	323
DH44-R2/+	127
R23E10>DH44-R2	130
R23E10>DH44-R2	140
R23E10>DH44-R2	48
R23E10>DH44-R2	526
R23E10>DH44-R2	108
R23E10>DH44-R2	229
R23E10>DH44-R2	70
R23E10>DH44-R2	410
R23E10>DH44-R2	207
R23E10>DH44-R2	153
R23E10>DH44-R2	262
R23E10>DH44-R2	592
R23E10>DH44-R2	216
R23E10>DH44-R2	180
R23E10>DH44-R2	648
R23E10>DH44-R2	133
DMSR1/+	107
DMSR1/+	241
DMSR1/+	391
DMSR1/+	107
DMSR1/+	200
DMSR1/+	447
DMSR1/+	296
DMSR1/+	381
DMSR1/+	146
DMSR1/+	151
DMSR1/+	110
DMSR1/+	213
DMSR1/+	209
DMSR1/+	217
DMSR1/+	300
R23E10>DMSR1/+	223
R23E10>DMSR1/+	200
R23E10>DMSR1/+	290
R23E10>DMSR1/+	224
R23E10>DMSR1/+	218
R23E10>DMSR1/+	24
R23E10>DMSR1/+	107
R23E10>DMSR1/+	210
R23E10>DMSR1/+	313
R23E10>DMSR1/+	143
R23E10>DMSR1/+	182
R23E10>DMSR1/+	290
DH44-R1/+	291
DH44-R1/+	222
DH44-R1/+	136
DH44-R1/+	236
DH44-R1/+	340
DH44-R1/+	195
DH44-R1/+	318
DH44-R1/+	280
DH44-R1/+	177
DH44-R1/+	515
DH44-R1/+	407
DH44-R1/+	334
DH44-R1/+	165
DH44-R1/+	332
DH44-R1/+	93
R23E10>DH44-R1	149
R23E10>DH44-R1	145
R23E10>DH44-R1	10
R23E10>DH44-R1	101
R23E10>DH44-R1	133
R23E10>DH44-R1	41
R23E10>DH44-R1	8
R23E10>DH44-R1	87
R23E10>DH44-R1	51
R23E10>DH44-R1	80
R23E10>DH44-R1	214
R23E10>DH44-R1	164
R23E10>DH44-R1	136
cchamide/+	353
cchamide/+	288
cchamide/+	259
cchamide/+	264
cchamide/+	288
cchamide/+	331
cchamide/+	65
cchamide/+	149
cchamide/+	355
cchamide/+	144
cchamide/+	119
cchamide/+	226
cchamide/+	189
cchamide/+	258
cchamide/+	150
cchamide/+	259
R23E10>cchamide/+	175
R23E10>cchamide/+	112
R23E10>cchamide/+	129
R23E10>cchamide/+	107
R23E10>cchamide/+	135
R23E10>cchamide/+	80
R23E10>cchamide/+	42
R23E10>cchamide/+	112
R23E10>cchamide/+	166
R23E10>cchamide/+	98
R23E10>cchamide/+	102
R23E10>cchamide/+	153
R23E10>cchamide/+	109
R23E10>cchamide/+	304
R23E10>cchamide/+	184
R23E10>cchamide/+	188
NepyR/+	226
NepyR/+	253
NepyR/+	143
NepyR/+	210
NepyR/+	11
NepyR/+	192
NepyR/+	248
NepyR/+	159
NepyR/+	97
NepyR/+	280
NepyR/+	316
NepyR/+	210
NepyR/+	92
NepyR/+	192
NepyR/+	116
R23E10>NepyR/+	604
R23E10>NepyR/+	390
R23E10>NepyR/+	504
R23E10>NepyR/+	105
R23E10>NepyR/+	462
R23E10>NepyR/+	26
R23E10>NepyR/+	344
R23E10>NepyR/+	562
R23E10>NepyR/+	109
R23E10>NepyR/+	298
R23E10>NepyR/+	52
Capar/+	0
Capar/+	20
Capar/+	75
Capar/+	189
Capar/+	121
Capar/+	23
Capar/+	206
Capar/+	176
Capar/+	231
Capar/+	95
Capar/+	133
Capar/+	186
Capar/+	63
Capar/+	352
Capar/+	117
Capar/+	107
R23E10>Capar/+	89
R23E10>Capar/+	380
R23E10>Capar/+	26
R23E10>Capar/+	314
R23E10>Capar/+	0
R23E10>Capar/+	6
R23E10>Capar/+	23
R23E10>Capar/+	38
R23E10>Capar/+	114
R23E10>Capar/+	26
R23E10>Capar/+	220
R23E10>Capar/+	121
R23E10>Capar/+	138
R23E10>Capar/+	692
R23E10>Capar/+	79
R23E10>Capar/+	18
Pk2R1/+	20
Pk2R1/+	149
Pk2R1/+	113
Pk2R1/+	323
Pk2R1/+	109
Pk2R1/+	150
Pk2R1/+	71
Pk2R1/+	109
Pk2R1/+	48
Pk2R1/+	112
Pk2R1/+	122
Pk2R1/+	282
Pk2R1/+	205
Pk2R1/+	217
Pk2R1/+	27
Pk2R1/+	122
R23E10>Pk2R1/+	264
R23E10>Pk2R1/+	23
R23E10>Pk2R1/+	166
R23E10>Pk2R1/+	146
R23E10>Pk2R1/+	126
R23E10>Pk2R1/+	8
R23E10>Pk2R1/+	112
R23E10>Pk2R1/+	38
R23E10>Pk2R1/+	186
R23E10>Pk2R1/+	188
R23E10>Pk2R1/+	99
R23E10>Pk2R1/+	127
R23E10>Pk2R1/+	18
R23E10>Pk2R1/+	295
CCKLR 28373	227
CCKLR 28373	181
CCKLR 28373	221
CCKLR 28373	162
CCKLR 28373	142
CCKLR 28373	288
CCKLR 28373	110
CCKLR 28373	458
CCKLR 28373	371
CCKLR 28373	594
CCKLR 28373	327
CCKLR 28373	291
CCKLR 28373	365
CCKLR 28373	476
R23E10>CCKLR 28373	426
R23E10>CCKLR 28373	420
R23E10>CCKLR 28373	319
R23E10>CCKLR 28373	318
R23E10>CCKLR 28373	219
R23E10>CCKLR 28373	202
R23E10>CCKLR 28373	251
R23E10>CCKLR 28373	319
R23E10>CCKLR 28373	184
R23E10>CCKLR 28373	144
DH31/+	145
DH31/+	43
DH31/+	137
DH31/+	125
DH31/+	28
DH31/+	209
DH31/+	96
DH31/+	272
DH31/+	155
DH31/+	202
DH31/+	220
DH31/+	138
DH31/+	299
DH31/+	268
DH31/+	246
DH31/+	217
R23E10>DH31/+	30
R23E10>DH31/+	78
R23E10>DH31/+	17
R23E10>DH31/+	65
R23E10>DH31/+	42
R23E10>DH31/+	167
R23E10>DH31/+	42
R23E10>DH31/+	178
R23E10>DH31/+	479
R23E10>DH31/+	160
R23E10>DH31/+	63
R23E10>DH31/+	121
R23E10>DH31/+	59
R23E10>DH31/+	246
R23E10>DH31/+	88
AstC-R1/+	322
AstC-R1/+	229
AstC-R1/+	363
AstC-R1/+	144
AstC-R1/+	204
AstC-R1/+	204
AstC-R1/+	220
AstC-R1/+	108
AstC-R1/+	201
AstC-R1/+	155
AstC-R1/+	341
AstC-R1/+	483
AstC-R1/+	181
AstC-R1/+	142
AstC-R1/+	266
AstC-R1/+	247
R23E10>AstC-R1/+	342
R23E10>AstC-R1/+	94
R23E10>AstC-R1/+	86
R23E10>AstC-R1/+	154
R23E10>AstC-R1/+	70
R23E10>AstC-R1/+	85
R23E10>AstC-R1/+	120
R23E10>AstC-R1/+	22
R23E10>AstC-R1/+	45
R23E10>AstC-R1/+	36
R23E10>AstC-R1/+	28
R23E10>AstC-R1/+	150
R23E10>AstC-R1/+	160
R23E10>AstC-R1/+	138
TkR99D/+	21
TkR99D/+	245
TkR99D/+	353
TkR99D/+	307
TkR99D/+	189
TkR99D/+	359
TkR99D/+	137
TkR99D/+	201
TkR99D/+	88
TkR99D/+	146
TkR99D/+	366
TkR99D/+	223
TkR99D/+	109
TkR99D/+	310
TkR99D/+	131
TkR99D/+	252
R23E10>TkR99D/+	485
R23E10>TkR99D/+	303
R23E10>TkR99D/+	47
R23E10>TkR99D/+	55
R23E10>TkR99D/+	154
R23E10>TkR99D/+	119
R23E10>TkR99D/+	339
R23E10>TkR99D/+	411
R23E10>TkR99D/+	186
MsR2/+	364
MsR2/+	119
MsR2/+	362
MsR2/+	243
MsR2/+	16
MsR2/+	207
MsR2/+	33
MsR2/+	50
MsR2/+	225
MsR2/+	549
MsR2/+	440
MsR2/+	94
MsR2/+	31
MsR2/+	142
MsR2/+	55
R23E10>MsR2/+	109
R23E10>MsR2/+	648
R23E10>MsR2/+	225
R23E10>MsR2/+	346
R23E10>MsR2/+	169
R23E10>MsR2/+	275
R23E10>MsR2/+	263
R23E10>MsR2/+	49
R23E10>MsR2/+	315
R23E10>MsR2/+	301
R23E10>MsR2/+	209
Lkr /+	180
Lkr /+	346
Lkr /+	518
Lkr /+	192
Lkr /+	195
Lkr /+	346
Lkr /+	355
Lkr /+	213
Lkr /+	55
Lkr /+	165
Lkr /+	414
Lkr /+	288
Lkr /+	307
Lkr /+	125
Lkr /+	309
Lkr /+	317
R23E10>Lkr /+	261
R23E10>Lkr /+	320
R23E10>Lkr /+	314
R23E10>Lkr /+	137
R23E10>Lkr /+	221
R23E10>Lkr /+	322
R23E10>Lkr /+	416
R23E10>Lkr /+	178
R23E10>Lkr /+	290
R23E10>Lkr /+	200
R23E10>Lkr /+	358
R23E10>Lkr /+	225
R23E10>Lkr /+	352
R23E10>Lkr /+	361
R23E10>Lkr /+	64
R23E10>Lkr /+	336
CrzR/+	252
CrzR/+	462
CrzR/+	601
CrzR/+	381
CrzR/+	381
CrzR/+	289
CrzR/+	285
CrzR/+	308
CrzR/+	553
CrzR/+	260
CrzR/+	357
CrzR/+	262
R23E10>CrzR	230
R23E10>CrzR	207
R23E10>CrzR	76
R23E10>CrzR	69
R23E10>CrzR	109
R23E10>CrzR	350
R23E10>CrzR	145
R23E10>CrzR	185
R23E10>CrzR	82
R23E10>CrzR	65
R23E10>CrzR	234
R23E10>CrzR	242
R23E10>CrzR	73
R23E10>CrzR	78
Proc-R/+	401
Proc-R/+	486
Proc-R/+	343
Proc-R/+	307
Proc-R/+	450
Proc-R/+	322
Proc-R/+	198
Proc-R/+	320
Proc-R/+	348
Proc-R/+	402
Proc-R/+	410
Proc-R/+	394
Proc-R/+	395
Proc-R/+	162
Proc-R/+	277
Proc-R/+	141
R23E10>Proc-R/+	303
R23E10>Proc-R/+	88
R23E10>Proc-R/+	169
R23E10>Proc-R/+	129
R23E10>Proc-R/+	219
R23E10>Proc-R/+	221
R23E10>Proc-R/+	106
R23E10>Proc-R/+	191
R23E10>Proc-R/+	88
R23E10>Proc-R/+	299
R23E10>Proc-R/+	232
R23E10>Proc-R/+	261
R23E10>Proc-R/+	95
R23E10>Proc-R/+	159
R23E10>Proc-R/+	231
R23E10>Proc-R/+	441

## Sheet: S2c_Figure
	Amplitude (% change FRET ratio)
R23E10>UAS-Epac1-camps	9.09916
R23E10>UAS-Epac1-camps	14.9293
R23E10>UAS-Epac1-camps	15.9306
R23E10>UAS-Epac1-camps;AstA-RNAi	14.6423
R23E10>UAS-Epac1-camps;AstA-RNAi	8.54031
R23E10>UAS-Epac1-camps;AstA-RNAi	19.7917
R23E10>UAS-Epac1-camps;AstA-RNAi	20.0676
R23E10>UAS-Epac1-camps;AstA-RNAi	11.9822
R23E10>UAS-Epac1-camps;AstA-RNAi	8.13477

## Sheet: S3a,b,c,d Figure
	nighttime sleep bout duration	nighttime sleep bout duration	nighttime sleep latency	nighttime sleep latency
dcr2;23E10/+	33.2	29.2353	9	4
dcr2;23E10/+	114.5	18.6667	15	13
dcr2;23E10/+	31.4211	30.7222	1	3
dcr2;23E10/+	100.286	14.6897	3	30
dcr2;23E10/+	67.5	17.6087	22	7
dcr2;23E10/+	62.4545	14.4242	9	4
dcr2;23E10/+	17.2333	28.7727	19	11
dcr2;23E10/+	46.8571	13.7297	18	17
dcr2;23E10/+	27.45	19.4762	24	11
dcr2;23E10/+	109.333		14
dcr2;23E10/+	16.1724	15.5625	12	3
dcr2;23E10/+	32.1053	19.1333	2	6
dcr2;23E10/+	24.7727	20.9048	14	10
dcr2;23E10/+	21.3182	23.2083	20	8
dcr2;23E10/+	25.0952	22.3636	28	9
dcr2;23E10/+	35.6667	38.5294	17	7
AstAR1 rnai/+	40.5333	19.3793	6	3
AstAR1 rnai/+	22.4643	12.1667	1	72
AstAR1 rnai/+	26.6364	16.5217	10	7
AstAR1 rnai/+	27.4286	29.1905	7	5
AstAR1 rnai/+	12.8667	23.1538	18	7
AstAR1 rnai/+	20.4231	11.8276	9	13
AstAR1 rnai/+	36.7059	12.2353	13	3
AstAR1 rnai/+	56.5833	9.15385	8	4
AstAR1 rnai/+	141.2	24.5385	8	8
AstAR1 rnai/+	29.6364	21.1481	4	3
AstAR1 rnai/+	42.9375	20.6818	2	5
AstAR1 rnai/+	68.1	22.6087	5	11
AstAR1 rnai/+	30.5		5
AstAR1 rnai/+	238.667	11.2353	1	41
AstAR1 rnai/+	35.8824	28.8333	7	7
AstAR1 rnai/+	41.375	9.4	1	9
dcr2;23E10>AstAR1 rnai	117.667	34.1176	1	3
dcr2;23E10>AstAR1 rnai		47.8571		1
dcr2;23E10>AstAR1 rnai	43.0625	77.2222	1	1
dcr2;23E10>AstAR1 rnai	141.6	45.2	1	1
dcr2;23E10>AstAR1 rnai	31.2381	86.875	8	1
dcr2;23E10>AstAR1 rnai	118	16.1667	1	1
dcr2;23E10>AstAR1 rnai	142.6	27.4348	1	1
dcr2;23E10>AstAR1 rnai	178	142.2	1	1
dcr2;23E10>AstAR1 rnai	57.9167		6
dcr2;23E10>AstAR1 rnai	119	31.8	1	2
dcr2;23E10>AstAR1 rnai	70.3	22.9231	1	1
dcr2;23E10>AstAR1 rnai	101.429	57.25	1	3
dcr2;23E10>AstAR1 rnai	78.2222	50.7692	4	1
dcr2;23E10>AstAR1 rnai	54.9167	359.5	19	1
dcr2;23E10>AstAR1 rnai	239.333	46.2143	1	3
dcr2;23E10>AstAR1 rnai	62.7273	34	1	5

## Sheet: S3e_Figure
total sleep	total sleep	total sleep	total sleep	total sleep	total sleep	total sleep
dcr2;23E10>+	39221/+	dcr2;23E10>39221	3400/+	dcr2;23E10>3400	HMJ21471/+	dcr2;23E10>21471
479	555	976	282	578	518	738
410	681	1144	652	808	544	543
888	482	1187	265	795	693	969
1073	747	1195	754	1082	662	1093
597	728	976	664	667	718	713
710	868	511	581	687	542	836
517	828	768	484	833	690	748
514	708	702	530	831	466	829
387	563	1174	490	786	513	659
591	666	909	497	784	354	724
369	671	942	600	857	673	696
836	527	1204	325	897		1248
527	775	1089	575	710		950
548	776	862	438	671		578
1089	585	825		655		762
882	683	666
	517	947
	592	981
	524	659
	834	1318
	1005
	384
	286
	951
	822
	873
	865
	757

## Sheet: S3f_Figure
	total sleep	total sleep
	25	31
TrpA1/+	1058	251
TrpA1/+	910	326
TrpA1/+	989	852
TrpA1/+	907	462
TrpA1/+	1134	788
TrpA1/+	867	619
TrpA1/+	1276	1072
TrpA1/+	1160	803
TrpA1/+	1077	1064
TrpA1/+	913	598
TrpA1/+	1130	383
TrpA1/+	1110	755
TrpA1/+	999	736
TrpA1/+	912	431
AstA-Gal4/+	1096	980
AstA-Gal4/+	1169	1126
AstA-Gal4/+	1137	1041
AstA-Gal4/+	1054	955
AstA-Gal4/+	1077	892
AstA-Gal4/+	973	963
AstA-Gal4/+	976	814
AstA-Gal4/+	1155	1137
AstA-Gal4/+	1074	814
AstA-Gal4/+	1173	1066
AstA-Gal4/+	1121	1115
AstA-Gal4/+	1137	1049
AstA-Gal4/+	1157	1025
AstA-Gal4/+	1048	1046
AstA-Gal4>TrpA1	1080	1330
AstA-Gal4>TrpA1	1185	1383
AstA-Gal4>TrpA1	872	1363
AstA-Gal4>TrpA1	1120	1392
AstA-Gal4>TrpA1	1277	1261
AstA-Gal4>TrpA1	995	1353
AstA-Gal4>TrpA1	1068	1406
AstA-Gal4>TrpA1	1172	1378
AstA-Gal4>TrpA1	885	1249
AstA-Gal4>TrpA1	1129	1353
AstA-Gal4>TrpA1	1090	1338
AstA-Gal4>TrpA1	1102	1348
AstA-Gal4>TrpA1	1136	1302
AstA-Gal4>TrpA1	1002	1390
AstA-Gal4>TrpA1	963	1301
AstA-Gal4>TrpA1	970	1363
LexAop TrpA1/+	1190	1046
LexAop TrpA1/+	958	751
LexAop TrpA1/+	1055	763
LexAop TrpA1/+	1038	963
LexAop TrpA1/+	786	516
LexAop TrpA1/+	1034	972
LexAop TrpA1/+	1019	942
LexAop TrpA1/+	694	723
LexAop TrpA1/+	685	371
LexAop TrpA1/+	754	514
LexAop TrpA1/+	689	396
LexAop TrpA1/+	1230	899
LexAop TrpA1/+	1090	1049
LexAop TrpA1/+	563	372
LexAop TrpA1/+	1171	1032
65D05-LexA/+	1077	808
65D05-LexA/+	1093	804
65D05-LexA/+	1121	1033
65D05-LexA/+	1133	892
65D05-LexA/+	913	579
65D05-LexA/+	1073	737
65D05-LexA/+	870	790
65D05-LexA/+	1167	983
65D05-LexA/+	1208	946
65D05-LexA/+	958	755
65D05-LexA/+	994	596
65D05-LexA/+	1184	795
65D05-LexA/+	786	748
65D05-LexA/+	674	551
65D05-LexA/+	1124	835
65D05-LexA>Lexaop TrpA1	1153	1188
65D05-LexA>Lexaop TrpA1	961	1145
65D05-LexA>Lexaop TrpA1	1132	1263
65D05-LexA>Lexaop TrpA1	1120	1190
65D05-LexA>Lexaop TrpA1	1175	1180
65D05-LexA>Lexaop TrpA1	1130	1307
65D05-LexA>Lexaop TrpA1	920	1207
65D05-LexA>Lexaop TrpA1	707	936
65D05-LexA>Lexaop TrpA1	1070	1131
65D05-LexA>Lexaop TrpA1	1181	1166
65D05-LexA>Lexaop TrpA1	1122	1321
65D05-LexA>Lexaop TrpA1	1050	1169
65D05-LexA>Lexaop TrpA1	921	1273
65D05-LexA>Lexaop TrpA1	1145	1203
65D05-LexA>Lexaop TrpA1	939	1136

## Sheet: S4A_Figure
Temp	Genotype	0	1	2	3	4	5	6	7	8	9	10	11	12	13	14	15	16	17	18	19	20	21	22	23
25C	GR 33,EO6	6	15	14	6	28	34	35	14	15	28	15	6	25	44	39	55	48	45	55	59	53	58	55	48
25C	GR 33,EO6	28	39	59	57	60	59	32	23	36	40	31	18	5	0	0	22	58	54	53	52	50	54	60	58
25C	GR 33,EO6	6	0	0	0	5	0	5	0	12	0	0	0	0	44	23	33	23	37	26	44	49	30	44	34
25C	GR 33,EO6	53	49	55	48	37	55	45	35	55	47	54	47	58	59	57	58	60	57	55	60	60	60	60	60
25C	GR 33,EO6	6	0	0	5	5	0	16	8	0	0	13	0	13	28	13	34	36	44	47	57	42	43	48	7
25C	GR 33,EO6	11	36	29	52	43	51	32	31	25	27	40	37	59	50	53	39	60	59	52	60	58	48	52	42
25C	GR 33,EO6	11	5	8	31	20	7	38	6	9	14	0	15	7	19	36	26	42	35	42	45	49	60	60	39
25C	GR 33,EO6	11	0	0	5	11	11	21	9	17	34	14	6	5	0	43	60	56	44	39	60	60	60	60	41
25C	GR 33,EO6	13	0	18	37	34	60	59	10	9	14	25	50	16	55	60	60	60	60	60	60	60	60	60	60
25C	GR 33,EO6	12	7	20	38	13	44	47	14	33	17	36	25	32	32	25	57	57	50	45	60	60	58	59	60
25C	GR 33,EO6	14	26	43	50	48	50	21	38	39	55	20	32	47	58	59	58	60	60	60	59	57	57	59	60
25C	GR 33,EO6	20	0	5	19	9	10	28	6	30	22	21	0	33	51	58	46	58	56	59	48	54	60	60	55
25C	GR 33,EO6	15	36	41	51	56	44	48	38	42	40	30	44	49	59	51	59	53	60	59	60	59	60	59	56
25C	GR 33,EO6	11	0	0	17	11	30	41	36	22	37	18	5	16	36	58	57	60	31	60	48	60	60	47	42
25C	GR 33,EO6	12	0	6	8	11	0	21	6	29	0	0	0	0	0	0	0	0	6	6	15	43	50	31	0
25C	GR 33,EO6	12	11	26	28	25	6	27	26	19	23	21	14	13	14	48	35	36	59	35	60	58	58	60	39
31C	GR 33,EO6	6	0	0	0	0	0	12	50	58	57	20	31	54	60	60	60	60	60	60	56	60	60	59	60
31C	GR 33,EO6	11	17	8	0	14	8	28	43	46	50	60	34	13	59	60	58	60	60	59	60	60	56	60	47
31C	GR 33,EO6	6	6	5	13	35	2	28	42	32	35	27	11	52	60	60	59	60	58	60	58	60	60	59	60
31C	GR 33,EO6	9	2	0	0	0	0	0	6	0	0	6	5	56	47	55	58	52	54	35	58	59	56	44	41
31C	GR 33,EO6	37	6	0	0	21	28	45	32	41	33	41	7	19	36	60	59	60	56	57	60	46	53	39	38
31C	GR 33,EO6	6	0	0	6	42	29	30	39	41	59	7	0	31	56	59	60	60	60	60	59	58	60	56	50
31C	GR 33,EO6	13	0	0	17	24	41	38	35	37	42	56	22	60	60	60	60	60	60	60	60	60	60	58	60
31C	GR 33,EO6	17	0	0	0	0	9	2	18	43	35	23	11	17	58	56	55	42	19	35	59	58	58	56	48
31C	GR 33,EO6	15	1	0	0	0	0	30	59	58	60	60	40	52	60	60	60	60	56	59	57	60	59	58	50
31C	GR 33,EO6	6	0	0	0	0	0	12	34	59	58	52	24	41	60	59	57	60	56	60	60	60	60	60	58
31C	GR 33,EO6	6	0	0	0	0	0	0	15	13	28	18	5	46	55	54	60	60	60	60	58	60	60	49	51
31C	GR 33,EO6	40	30	0	19	20	34	46	47	49	51	35	5	39	59	58	58	59	55	59	60	60	60	50	51
31C	GR 33,EO6	22	5	0	0	9	6	48	7	5	10	7	13	31	59	60	60	57	60	60	60	60	60	60	59
31C	R33EO6	21	1	0	0	0	0	0	15	39	39	16	4	47	60	60	60	58	60	53	58	60	60	43	46
25C	GR 19,C06	6	0	12	9	20	27	26	38	13	29	11	19	0	35	33	47	58	58	58	47	60	58	57	31
25C	GR 19,C06	6	0	5	0	5	0	6	0	0	11	6	0	0	0	0	43	58	28	4	46	56	58	44	0
25C	GR 19,C06	13	0	0	22	13	8	30	16	21	21	17	18	5	19	59	48	0	55	59	60	60	60	60	51
25C	GR 19,C06	11	5	10	31	47	32	57	19	23	20	8	17	0	0	20	17	32	59	38	58	24	60	44	53
25C	GR 19,C06	11	0	15	5	20	9	21	16	15	16	0	6	5	47	59	59	59	48	43	60	59	60	60	24
25C	GR 19,C06	6	19	5	9	20	15	8	5	13	15	10	0	0	15	53	56	43	49	47	60	45	33	22	41
25C	GR 19,C06	6	0	0	0	0	0	0	0	0	0	0	0	0	0	0	0	19	51	42	33	60	51	57	39
25C	GR 19,C06	46	37	20	31	27	13	14	11	30	34	38	33	54	47	45	58	45	58	60	45	57	55	60	54
25C	GR 19,C06	6	0	6	17	30	20	26	10	5	12	18	5	0	29	41	47	54	46	32	38	50	58	52	19
25C	GR 19,C06	6	23	12	30	29	35	19	25	30	11	5	0	15	23	58	39	25	33	7	41	31	46	53	49
25C	GR 19,C06	11	5	0	31	29	16	32	27	16	17	14	25	35	59	60	59	53	53	47	60	59	60	60	49
25C	GR 19,C06	11	16	0	24	26	38	42	7	35	26	29	14	18	44	20	20	0	34	54	57	0	58	32	60
25C	GR 19,C06	13	8	16	18	25	28	33	32	19	27	29	48	6	37	55	59	57	56	60	58	60	59	60	59
25C	GR 19,C06	6	7	5	15	2	15	16	19	11	0	11	5	6	56	15	36	37	57	38	50	44	39	37	32
25C	GR 19,C06	27	0	0	0	14	37	6	0	13	27	16	5	48	55	40	38	44	46	55	55	46	49	54	60
25C	GR 19,C06	16	20	5	22	30	33	29	18	18	24	14	37	16	19	59	53	56	60	60	49	60	59	60	52
31C	GR 19,C06	20	4	50	48	38	36	48	7	6	18	21	10	31	52	56	55	57	59	50	60	60	60	50	35
31C	GR 19,C06	8	9	36	19	40	24	42	12	16	11	32	31	0	39	60	56	12	58	56	60	58	60	32	18
31C	GR 19,C06	53	4	0	0	0	10	17	46	31	22	9	32	40	26	44	41	23	41	46	48	60	44	58	57
31C	GR 19,C06	9	4	26	54	54	48	57	13	11	37	6	4	12	60	60	60	60	60	60	60	55	60	59	36
31C	GR 19,C06	48	5	25	30	33	43	51	22	23	33	42	37	26	49	60	44	56	60	56	46	53	43	13	51
31C	GR 19,C06	16	6	7	5	5	0	25	27	17	34	17	31	28	60	60	60	24	48	38	47	59	17	36	54
31C	GR 19,C06	13	5	0	0	0	0	18	6	0	0	6	0	11	31	44	24	27	39	44	51	49	59	38	60
31C	GR 19,C06	10	4	0	0	0	0	0	5	0	0	6	0	0	21	53	58	59	50	60	53	56	55	38	58
31C	GR 19,C06	18	4	0	0	15	24	50	13	14	28	36	28	10	19	36	60	60	60	57	60	60	55	47	25
31C	GR 19,C06	16	9	41	58	48	35	33	8	5	11	10	7	25	53	34	23	29	49	45	60	55	55	46	38
31C	GR 19,C06	18	11	54	52	59	57	57	8	0	0	9	6	10	60	60	60	60	59	60	60	57	57	48	43
31C	GR 19,C06	14	4	0	0	11	7	0	5	2	11	11	0	0	5	0	0	0	0	0	5	0	8	15	55
31C	GR 19,C06	27	6	5	0	13	17	29	9	6	22	11	25	26	60	60	58	60	23	60	60	60	44	49	51
31C	GR 19,C06	20	6	0	5	35	30	28	7	0	25	13	7	34	57	53	52	51	48	48	54	58	60	47	45
31C	GR 19,C06	14	4	32	39	46	55	55	21	14	32	21	13	6	44	60	60	60	60	60	55	50	60	60	58
31C	GR 19,C06	11	5	7	14	26	0	33	9	8	23	17	5	6	50	59	47	54	44	59	58	59	60	51	51
25C	GR 28,H10	6	8	13	20	30	16	15	22	12	33	7	14	9	0	38	55	39	56	57	23	42	37	34	35
25C	GR 28,H10	6	35	36	31	37	41	32	32	20	37	29	35	10	32	59	56	51	59	59	60	60	57	58	60
25C	GR 28,H10	11	0	0	0	23	51	44	6	0	0	0	0	13	37	33	51	18	38	0	40	46	51	5	0
25C	GR 28,H10	6	0	22	26	25	36	52	24	32	21	13	0	22	50	54	39	59	52	60	51	57	39	35	44
25C	GR 28,H10	6	0	0	1	15	15	14	5	15	4	6	0	10	33	40	43	53	47	51	51	27	36	57	52
25C	GR 28,H10	37	21	49	40	54	31	52	36	46	44	39	30	60	58	59	60	60	60	58	57	60	60	58	58
25C	GR 28,H10	6	9	31	17	31	17	35	18	27	24	14	13	22	30	53	59	60	59	59	60	56	60	52	52
25C	GR 28,H10	53	31	50	47	37	46	34	42	35	41	53	22	30	54	54	60	58	44	55	58	60	44	50	50
25C	GR 28,H10	42	39	49	46	38	41	45	32	26	33	31	22	0	20	37	47	55	55	55	58	55	60	55	56
25C	GR 28,H10	30	15	27	25	38	30	37	27	38	34	21	12	4	41	55	60	57	60	60	60	60	60	60	60
25C	GR 28,H10	6	0	16	37	37	53	45	28	24	5	5	14	22	60	60	47	56	57	59	59	60	41	53	54
25C	GR 28,H10	47	28	31	48	50	45	27	35	31	31	48	41	5	37	42	60	39	37	59	60	43	41	31	59
25C	GR 28,H10	20	15	36	44	29	40	16	22	28	32	19	22	19	17	51	48	39	53	35	42	43	46	45	52
25C	GR 28,H10	14	0	0	33	27	5	15	6	0	5	0	0	0	0	54	53	0	52	45	7	5	0	21	0
25C	GR 28,H10	6	11	24	39	38	33	44	33	29	24	5	9	36	60	60	60	57	58	54	51	53	34	33	41
25C	GR 28,H10	14	12	7	26	21	35	30	6	5	0	5	0	2	49	60	51	32	50	60	60	31	6	29	37
31C	GR 28,H10	16	10	0	8	31	42	45	55	57	6	0	0	42	59	59	59	59	51	0	7	24	33	38	38
31C	GR 28,H10	13	18	3	21	30	43	50	6	0	8	16	0	37	55	59	59	59	58	60	59	41	52	19	47
31C	GR 28,H10	22	10	0	0	5	5	47	31	46	53	41	11	1	59	57	57	60	57	39	60	60	60	38	52
31C	GR 28,H10	41	10	6	37	45	55	43	28	11	31	13	0	28	59	59	52	52	60	48	52	60	59	55	60
31C	GR 28,H10	15	10	5	9	26	49	35	21	0	0	0	0	35	49	54	60	60	56	53	50	59	38	31	29
31C	GR 28,H10	8	11	0	26	46	42	31	7	0	0	0	0	31	60	60	60	60	60	55	15	60	51	58	21
31C	GR 28,H10	14	25	22	41	37	48	51	13	0	0	0	6	34	60	52	60	55	59	58	31	23	37	44	46
31C	GR 28,H10	9	15	0	0	0	0	26	8	0	0	0	5	5	55	28	31	60	8	22	32	45	20	39	23
31C	GR 28,H10	10	10	0	0	31	42	57	31	4	0	0	0	36	60	60	60	60	60	21	44	52	41	51	49
31C	GR 28,H10	14	10	0	0	18	24	24	47	44	55	13	11	19	60	58	59	59	60	60	59	60	55	49	0
31C	GR 28,H10	58	50	41	57	57	58	53	54	59	58	60	53	60	60	60	60	60	60	60	60	60	60	59	60
31C	GR 28,H10	49	13	13	27	29	32	51	58	53	21	27	25	0	0	0	23	60	58	52	25	60	54	60	52
31C	GR 28,H10	9	10	0	0	0	0	0	31	32	13	6	0	0	0	0	52	52	56	56	60	45	60	6	0
31C	GR 28,H10	32	25	14	25	36	50	42	41	0	9	13	7	0	28	60	60	60	59	60	52	60	23	32	27
31C	GR 28,H10	8	10	0	0	0	14	1	8	0	0	5	0	0	0	17	56	60	60	60	60	59	58	58	17
31C	GR 28,H10	43	48	27	34	42	20	59	56	49	53	45	38	46	56	56	56	56	46	49	55	55	55	59	60
25C	GR 26,B11	6	0	0	5	41	25	20	9	16	13	0	0	30	57	57	50	54	59	60	8	33	10	60	51
25C	GR 26,B11	20	12	4	11	33	18	48	22	17	23	17	31	13	27	48	46	8	37	20	31	59	29	55	16
25C	GR 26,B11	11	8	14	40	35	41	34	32	22	34	10	4	25	41	43	46	56	52	52	50	60	44	55	50
25C	GR 26,B11	30	35	53	48	60	45	51	46	37	23	36	0	50	60	60	55	60	40	52	55	56	53	60	59
25C	GR 26,B11	11	7	26	6	20	9	16	22	0	16	18	17	25	6	19	27	31	41	33	36	32	36	45	25
25C	GR 26,B11	6	10	23	9	28	33	34	16	36	24	10	15	33	48	57	58	57	58	58	60	58	56	60	59
25C	GR 26,B11	6	15	13	11	53	17	19	32	12	21	0	0	34	59	58	60	59	59	56	50	59	47	57	60
25C	GR 26,B11	11	0	16	29	27	27	25	31	9	20	18	0	26	19	31	0	6	10	4	59	60	48	43	40
25C	GR 26,B11	11	22	0	6	29	31	60	36	39	37	54	39	33	48	52	58	52	34	41	35	60	38	21	30
25C	GR 26,B11	16	13	22	27	21	33	30	11	11	8	0	0	34	60	60	59	58	57	58	53	60	60	60	60
25C	GR 26,B11	6	15	6	1	10	6	6	14	17	0	6	0	31	60	59	41	50	39	48	45	60	49	26	60
25C	GR 26,B11	24	0	5	8	34	17	34	24	27	35	20	5	27	60	60	22	47	42	49	44	45	60	51	60
25C	GR 26,B11	20	29	21	28	10	32	22	25	14	11	0	0	7	52	42	60	29	24	60	60	29	44	60	43
25C	GR 26,B11	6	0	17	8	28	15	19	5	8	17	5	0	6	5	0	28	21	0	23	20	39	9	26	17
25C	GR 26,B11	19	18	25	30	11	32	41	12	14	19	1	0	27	59	55	48	54	54	57	60	53	48	35	18
25C	GR 26,B11	35	21	20	16	38	29	37	19	33	28	10	6	31	60	60	60	60	60	51	60	48	60	60	46
31C	GR 26,B11	20	4	19	37	31	50	33	8	24	22	0	5	10	43	39	26	19	41	25	10	15	44	60	46
31C	GR 26,B11	19	11	5	5	15	13	28	8	18	22	24	11	22	60	56	58	10	54	39	46	34	43	27	22
31C	GR 26,B11	18	6	15	35	22	34	53	7	6	11	11	6	41	60	60	60	60	60	60	60	60	20	30	40
31C	GR 26,B11	22	9	18	36	44	20	39	7	13	6	8	6	20	38	35	45	26	42	50	54	22	51	44	14
31C	GR 26,B11	18	9	37	55	54	53	52	28	0	17	8	4	42	60	60	60	59	54	60	55	54	46	58	38
31C	GR 26,B11	49	17	34	31	53	31	59	33	46	58	56	52	59	60	60	60	56	60	60	60	60	60	60	56
31C	GR 26,B11	47	14	54	56	56	51	60	16	18	31	12	25	48	59	52	54	48	43	28	18	60	28	58	60
31C	GR 26,B11	13	4	10	34	38	29	49	8	13	14	11	0	23	58	60	60	60	59	60	60	60	58	46	60
31C	GR 26,B11	36	4	1	37	38	33	55	29	28	16	22	24	57	60	55	58	58	60	60	60	60	60	60	57
31C	GR 26,B11	45	14	38	25	41	55	50	8	23	11	0	0	41	60	47	53	12	55	39	60	60	60	44	58
31C	GR 26,B11	16	5	5	17	14	26	36	22	9	6	0	0	40	56	60	60	59	60	59	60	56	26	54	47
31C	GR 26,B11	35	53	40	53	48	38	59	48	45	24	23	13	40	44	36	6	37	6	35	39	38	41	42	41
31C	GR 26,B11	16	20	23	18	36	32	44	29	0	0	0	0	11	30	58	31	0	0	29	31	45	17	37	27
31C	GR 26,B11	34	6	43	45	37	31	28	9	10	13	21	33	60	58	58	58	59	46	52	49	49	37	60	48
31C	GR 26,B11	12	5	27	47	42	41	58	27	12	30	24	4	55	54	60	60	55	57	58	59	58	44	46	37
31C	GR 26,B11	21	29	23	22	10	25	22	21	8	16	13	12	27	55	14	19	22	29	5	40	43	36	30	31
25C	GR 84,C10	13	16	42	19	25	39	19	12	6	19	14	13	52	59	59	54	57	54	55	60	60	60	57	53
25C	GR 84,C10	11	12	11	21	37	25	36	25	35	28	7	5	43	58	60	60	60	60	57	60	59	60	60	48
25C	GR 84,C10	6	0	6	11	60	60	60	6	26	17	0	5	0	0	43	60	60	59	59	60	60	60	60	45
25C	GR 84,C10	6	6	22	12	24	30	23	9	16	17	9	5	21	37	51	32	41	56	59	60	58	59	44	53
25C	GR 84,C10	27	5	28	25	43	27	8	26	35	44	33	11	54	60	54	59	53	57	60	60	60	60	50	60
25C	GR 84,C10	18	9	12	16	28	43	52	23	46	21	32	57	45	55	48	36	22	7	44	54	57	60	48	37
25C	GR 84,C10	11	7	20	39	48	11	53	2	0	5	14	14	2	46	51	44	47	30	50	60	60	60	48	56
25C	GR 84,C10	18	0	0	27	20	34	20	16	46	9	52	27	36	60	60	60	60	59	60	53	60	60	59	55
25C	GR 84,C10	11	16	13	27	31	33	20	20	25	21	43	11	36	60	60	59	60	60	60	60	56	59	56	60
25C	GR 84,C10	28	19	16	40	36	21	46	31	24	38	20	8	44	57	59	59	60	6	60	58	44	43	32	49
25C	GR 84,C10	30	20	38	40	41	33	45	20	21	35	40	34	51	60	60	59	60	60	60	60	60	60	60	60
25C	GR 84,C10	6	5	13	25	24	23	34	36	25	18	17	6	49	60	60	60	60	60	57	60	60	60	60	58
25C	GR 84,C10	16	21	34	43	49	24	26	19	45	22	32	0	18	56	54	43	25	59	49	53	60	60	59	55
25C	GR 84,C10	55	29	38	27	38	56	33	37	48	55	28	52	54	60	59	59	60	59	60	60	60	60	60	60
25C	GR 84,C10	18	0	0	8	9	24	18	16	0	6	6	0	0	20	51	17	39	29	46	59	60	29	12	37
25C	GR 84,C10	17	12	12	10	5	16	2	5	5	0	0	0	14	60	60	58	52	46	60	60	58	52	48	53
31C	GR 84,C10	20	7	30	33	23	22	23	16	7	21	26	6	44	55	60	59	60	60	58	60	47	41	26	49
31C	GR 84,C10	8	4	0	0	6	22	60	9	0	6	0	0	10	58	60	60	32	51	39	60	60	60	31	60
31C	GR 84,C10	16	6	6	16	18	38	29	21	0	7	17	0	51	60	60	60	59	60	60	59	60	60	60	57
31C	GR 84,C10	8	9	6	38	34	30	46	8	5	22	32	18	26	34	41	53	50	56	59	60	58	55	54	51
31C	GR 84,C10	23	16	24	45	36	46	36	7	18	16	9	0	51	60	60	59	60	59	60	59	60	60	60	60
31C	GR 84,C10	32	4	0	25	27	22	17	6	10	27	25	0	21	26	52	48	49	60	53	40	56	56	51	60
31C	GR 84,C10	16	4	0	1	5	10	21	39	31	49	26	28	58	60	60	60	60	60	55	58	59	59	60	60
31C	GR 84,C10	21	4	16	28	28	39	5	37	19	27	9	0	42	60	60	60	40	57	60	38	60	60	60	52
31C	GR 84,C10	13	5	15	12	18	26	14	32	11	20	17	0	42	59	59	53	60	60	52	50	60	60	60	60
31C	GR 84,C10	14	5	6	2	14	2	13	28	34	24	20	0	26	50	54	54	60	48	55	59	60	49	60	49
31C	GR 84,C10	30	5	0	16	32	39	59	27	49	40	50	17	0	28	60	57	60	60	60	60	60	58	60	38
31C	GR 84,C10	31	22	32	25	26	0	29	37	46	45	41	24	56	60	60	60	60	58	60	60	60	60	60	60
31C	GR 84,C10	10	17	27	39	33	31	43	33	24	29	33	28	33	58	60	59	60	60	59	58	60	60	60	50
31C	GR 84,C10	9	4	0	0	0	0	25	30	30	11	0	0	11	58	53	33	59	26	23	60	60	60	30	37
25C	GR 58,G11	6	5	20	21	15	27	19	20	7	31	13	0	28	56	56	52	59	37	43	51	0	41	48	36
25C	GR 58,G11	6	11	18	15	19	21	16	29	19	11	14	24	49	58	50	60	59	53	59	60	59	60	54	54
25C	GR 58,G11	6	7	32	20	31	25	19	27	21	11	10	0	45	60	60	60	52	52	58	60	60	60	48	44
25C	GR 58,G11	6	14	35	47	31	7	32	14	7	29	17	14	45	56	60	57	57	39	56	60	60	58	60	52
25C	GR 58,G11	11	13	40	30	53	32	22	35	30	50	34	15	56	60	60	60	60	60	60	60	57	60	57	58
25C	GR 58,G11	16	0	9	25	33	20	27	26	17	18	9	15	51	60	58	56	57	60	60	60	60	60	56	57
25C	GR 58,G11	11	15	36	44	10	5	6	0	13	6	7	30	46	60	60	60	60	50	59	60	59	58	23	60
25C	GR 58,G11	6	33	35	59	43	45	33	28	27	12	2	31	52	60	59	59	60	60	52	52	60	58	60	60
25C	GR 58,G11	20	12	26	29	31	14	32	29	13	10	35	9	49	60	58	54	49	54	52	60	60	60	37	53
25C	GR 58,G11	11	5	5	6	5	0	0	0	0	0	0	0	10	38	33	28	46	43	25	41	37	54	60	46
25C	GR 58,G11	6	5	0	0	7	13	0	0	0	8	0	0	12	60	60	60	49	0	42	60	60	60	48	48
25C	GR 58,G11	20	14	28	39	17	25	25	38	16	25	26	12	54	60	60	57	60	59	60	59	59	60	59	60
25C	GR 58,G11	13	6	16	19	18	5	15	19	22	14	21	0	40	60	60	60	60	60	60	58	60	43	60	60
25C	GR 58,G11	27	18	42	44	43	41	44	26	24	25	12	9	45	60	60	60	60	60	60	60	60	60	60	59
25C	GR 58,G11	6	0	17	25	19	29	24	6	11	12	0	7	52	50	54	32	39	53	55	56	55	54	29	38
25C	GR 58,G11	11	19	24	22	25	28	24	9	6	26	0	5	36	60	60	60	60	49	51	50	60	57	50	40
31C	GR 58,G11	9	31	50	59	60	57	59	46	54	29	24	13	54	60	57	51	51	54	35	48	58	56	60	54
31C	GR 58,G11	13	5	0	0	11	25	26	42	38	29	31	0	29	55	55	60	60	60	60	40	60	60	60	47
31C	GR 58,G11	13	5	0	6	30	49	51	50	46	48	30	0	47	60	56	57	57	32	55	60	60	57	49	57
31C	GR 58,G11	32	40	39	60	56	60	60	49	10	22	4	0	37	60	54	58	55	60	60	58	52	60	60	60
31C	GR 58,G11	34	30	52	54	58	58	60	33	45	19	13	0	51	60	60	60	57	60	57	52	60	57	50	60
31C	GR 58,G11	13	28	31	42	54	56	59	47	21	46	30	5	36	23	49	57	55	60	52	60	60	60	56	60
31C	GR 58,G11	34	25	20	56	50	54	52	55	52	55	39	8	39	58	57	58	58	51	60	60	60	58	60	60
31C	GR 58,G11	13	5	0	0	0	0	0	6	5	0	0	0	35	60	60	60	60	60	60	60	60	60	60	60
31C	GR 58,G11	31	5	0	0	0	0	5	31	22	26	9	0	52	60	56	49	47	51	60	60	60	60	57	59
31C	GR 58,G11	30	16	13	35	53	56	60	58	48	40	34	14	41	51	57	48	52	22	58	60	60	60	43	42
31C	GR 58,G11	21	5	0	2	5	0	0	15	0	5	5	0	35	51	59	58	58	57	44	53	60	60	49	39
31C	GR 58,G11	8	29	21	49	55	59	60	27	25	0	0	7	41	58	60	57	60	60	44	59	60	60	56	56
31C	GR 58,G11	20	28	60	60	60	60	60	54	58	49	42	0	53	60	60	60	60	60	60	56	59	60	59	59
31C	GR 58,G11	24	5	0	0	0	0	0	0	0	5	5	8	18	60	54	58	60	59	60	58	60	60	54	56
31C	GR 58,G11	8	5	0	0	0	0	0	5	11	25	35	13	35	40	13	37	40	48	45	48	44	48	24	47
25C	GR 24,EO5	44	18	36	31	34	10	32	21	21	42	8	22	41	56	56	59	56	35	54	37	55	57	59	50
25C	GR 24,EO5	15	31	54	38	27	27	37	13	29	17	0	5	8	40	60	60	60	58	60	42	57	58	60	35
25C	GR 24,EO5	13	18	14	5	40	41	60	6	22	23	14	38	52	50	60	60	60	59	60	60	60	60	57	60
25C	GR 24,EO5	32	37	55	32	33	56	58	34	21	38	9	0	17	56	57	56	46	50	60	60	54	60	58	52
25C	GR 24,EO5	6	10	37	36	43	48	45	23	34	28	60	57	45	56	59	48	56	59	59	57	56	57	50	41
25C	GR 24,EO5	26	29	57	55	46	55	54	42	38	54	59	59	58	60	57	60	60	56	60	59	58	60	39	55
25C	GR 24,EO5	24	42	26	31	59	36	50	25	39	37	52	8	58	60	60	60	56	59	54	60	38	43	45	35
25C	GR 24,EO5	42	32	44	60	52	59	40	37	36	33	47	45	29	56	55	54	30	56	50	35	44	46	38	49
25C	GR 24,EO5	50	59	47	58	56	54	53	56	52	53	54	46	60	58	55	59	58	59	55	60	60	56	60	39
25C	GR 24,EO5	20	29	44	39	52	37	41	43	49	60	58	59	60	59	57	39	60	59	60	46	31	41	37	46
25C	GR 24,EO5	54	20	57	55	58	59	56	40	49	30	49	59	58	60	60	60	60	55	59	60	60	56	60	59
25C	GR 24,EO5	22	7	30	10	22	36	36	32	11	19	10	11	6	4	42	47	46	34	35	31	43	35	39	35
25C	GR 24,EO5	54	54	56	59	59	59	58	49	52	60	49	42	56	60	60	60	60	58	58	60	59	60	60	59
25C	GR 24,EO5	6	0	5	1	27	27	33	30	6	5	0	25	41	35	56	51	53	40	36	56	51	15	34	58
25C	GR 24,EO5	41	54	27	30	32	23	44	51	36	32	39	31	25	30	24	35	52	26	60	42	29	48	59	36
25C	GR 24,EO5	6	6	22	20	25	26	38	28	26	17	5	5	27	43	59	58	55	60	59	60	57	57	50	60
31C	GR 24,EO5	9	5	0	0	0	0	0	7	0	11	0	9	58	58	59	55	58	60	59	55	59	59	43	30
31C	GR 24,EO5	21	30	24	36	57	53	60	31	46	29	20	0	38	55	55	54	57	57	50	55	57	50	45	60
31C	GR 24,EO5	8	36	57	60	60	60	60	47	43	9	17	0	38	37	45	37	40	49	57	60	40	36	32	39
31C	GR 24,EO5	9	10	0	0	0	0	0	12	21	19	5	0	34	48	55	57	54	52	59	60	50	48	44	19
31C	GR 24,EO5	34	5	0	0	0	0	10	45	33	47	6	7	50	60	59	57	59	60	58	59	60	50	57	54
31C	GR 24,EO5	13	30	36	55	49	41	59	38	37	14	12	5	49	60	60	60	60	41	55	53	60	50	46	60
31C	GR 24,EO5	8	5	0	0	0	0	0	35	22	14	0	0	35	59	56	53	58	59	60	60	60	60	56	60
31C	GR 24,EO5	8	5	0	0	0	0	5	27	24	51	28	12	49	54	50	34	50	56	60	60	39	49	47	47
31C	GR 24,EO5	9	5	0	0	0	0	0	24	24	21	0	0	28	52	54	51	48	56	33	60	47	54	51	59
31C	GR 24,EO5	9	33	60	60	60	60	60	27	0	6	16	5	17	45	47	27	15	19	40	40	56	60	60	59
31C	GR 24,EO5	11	34	60	60	60	60	60	22	21	18	0	19	46	59	57	60	47	49	44	60	51	41	0	54
31C	GR 24,EO5	10	5	0	0	0	0	0	0	0	5	7	0	28	60	55	40	49	15	41	39	39	33	20	49
31C	GR 24,EO5	8	19	28	45	28	41	58	54	47	52	49	1	53	60	60	60	59	60	59	60	60	58	60	59
31C	GR 24,EO5	8	5	0	0	0	0	0	33	17	15	5	6	39	54	59	60	55	54	57	58	59	52	28	53
25C	GR 65,C03	6	0	0	4	5	5	29	17	17	1	0	0	49	43	53	53	49	60	45	58	48	47	58	42
25C	GR 65,C03	40	54	55	42	53	51	47	22	40	54	36	0	39	57	58	58	48	41	52	45	58	53	60	54
25C	GR 65,C03	16	5	1	6	18	22	17	20	41	25	6	6	14	52	52	60	60	54	47	59	59	45	34	52
25C	GR 65,C03	6	24	10	11	6	5	13	12	5	5	19	0	35	60	58	56	59	19	41	58	50	60	58	60
25C	GR 65,C03	6	0	0	0	10	10	19	3	0	0	0	0	6	0	7	43	56	38	43	60	60	60	50	52
25C	GR 65,C03	11	19	18	12	28	28	21	14	36	22	31	3	6	18	42	60	52	0	42	60	60	41	50	50
25C	GR 65,C03	51	12	12	13	10	9	13	2	5	8	25	5	0	0	9	13	51	57	60	45	46	60	60	60
25C	GR 65,C03	35	37	28	16	39	43	31	20	45	29	45	27	50	60	60	60	60	60	57	43	60	54	49	59
25C	GR 65,C03	12	7	7	5	28	12	27	24	0	12	25	0	5	0	0	55	58	55	54	60	60	60	60	59
25C	GR 65,C03	6	6	6	10	5	30	12	11	10	26	12	6	5	0	29	48	49	47	58	60	60	59	52	60
25C	GR 65,C03	16	13	5	7	24	6	25	17	4	10	29	11	24	51	59	57	59	57	55	51	43	55	49	57
25C	GR 65,C03	6	11	0	1	5	25	14	0	6	20	0	0	0	54	42	48	46	47	47	57	60	60	60	60
25C	GR 65,C03	6	0	22	6	21	16	20	19	11	6	0	0	27	38	53	53	44	48	55	51	60	60	60	40
25C	GR 65,C03	35	21	15	30	15	25	18	9	27	1	17	20	0	9	31	53	56	51	56	60	60	60	59	50
25C	GR 65,C03	6	0	6	8	11	21	4	24	33	21	0	0	27	58	51	57	60	50	59	53	57	58	45	31
25C	GR 65,C03	6	6	0	6	0	0	0	0	0	0	0	0	12	56	36	41	7	29	46	60	60	60	60	39
31C	GR 65,C03	8	5	0	18	0	0	0	0	5	0	1	16	0	32	53	55	60	41	44	52	59	59	60	60
31C	GR 65,C03	8	5	0	35	46	48	56	0	0	5	5	5	0	0	41	60	56	60	60	53	50	60	60	53
31C	GR 65,C03	9	5	0	0	0	6	9	20	0	9	8	6	12	45	50	55	34	54	48	54	59	41	55	0
31C	GR 65,C03	8	5	0	16	19	31	24	35	34	36	14	8	12	44	54	53	37	59	60	60	60	60	60	60
31C	GR 65,C03	8	5	0	0	0	0	8	0	0	5	0	0	0	34	59	46	30	42	52	60	60	52	57	59
31C	GR 65,C03	15	5	0	0	10	0	21	19	7	11	5	5	0	0	49	55	50	56	56	47	50	46	60	39
31C	GR 65,C03	13	5	0	0	0	5	5	31	14	21	29	6	0	10	60	60	41	44	46	52	57	45	51	23
31C	GR 65,C03	8	5	0	0	0	0	0	11	10	11	18	6	5	0	48	54	60	51	47	60	52	54	56	49
31C	GR 65,C03	8	5	0	0	0	0	5	0	6	0	0	1	4	15	38	47	50	30	56	44	55	50	60	60
31C	GR 65,C03	21	5	0	0	0	8	0	16	15	6	32	9	36	60	60	60	44	47	38	58	60	57	47	60
31C	GR 65,C03	24	6	0	1	20	20	18	31	33	22	13	14	33	50	54	52	58	41	55	56	46	55	60	60
31C	GR 65,C03	10	5	0	3	5	0	8	29	27	12	17	3	0	11	60	60	60	60	60	60	60	60	59	56
31C	GR 65,C03	11	5	0	0	5	0	0	7	12	36	24	19	49	60	58	60	60	60	55	60	52	59	60	53
31C	GR 65,C03	32	5	3	13	5	5	13	48	32	40	25	0	0	3	60	60	59	53	57	55	60	60	60	60
31C	GR 65,C03	10	6	0	7	5	0	7	19	12	27	28	22	0	6	29	60	58	56	52	47	60	58	60	60
25C	GR 12,D12	6	0	0	0	0	0	0	8	6	7	0	0	18	37	51	50	50	46	55	60	58	60	60	56
25C	GR 12,D12	6	19	13	29	15	4	18	7	25	0	18	6	60	59	60	55	43	35	44	40	48	58	60	35
25C	GR 12,D12	6	0	0	21	15	6	26	40	6	0	23	12	44	57	60	60	60	60	50	43	59	52	54	46
25C	GR 12,D12	6	0	0	0	0	0	0	0	0	0	0	20	58	60	58	60	60	60	60	60	60	55	45	58
25C	GR 12,D12	6	0	0	6	0	18	15	10	0	0	0	0	29	58	48	50	60	46	57	60	45	47	37	56
25C	GR 12,D12	16	0	0	7	34	29	34	6	0	0	22	24	27	60	60	60	56	36	48	58	58	46	30	58
25C	GR 12,D12	6	12	0	0	0	0	0	6	0	0	0	0	17	39	38	7	54	60	60	23	46	32	56	53
25C	GR 12,D12	11	5	9	14	31	37	24	16	5	15	51	23	31	49	39	51	45	51	48	56	57	58	60	51
25C	GR 12,D12	15	11	0	0	0	10	0	13	0	0	5	0	24	42	55	41	58	59	22	48	60	38	39	36
25C	GR 12,D12	6	0	0	0	3	2	5	9	18	12	0	0	20	55	59	54	58	54	51	58	49	54	14	0
25C	GR 12,D12	20	5	5	10	5	17	17	0	0	0	0	0	44	43	33	51	48	56	49	56	60	47	60	60
25C	GR 12,D12	6	0	0	5	7	15	17	17	6	25	22	7	49	60	46	56	60	56	34	56	60	55	46	56
25C	GR 12,D12	6	0	0	0	53	5	6	9	0	0	5	0	37	59	60	58	59	60	60	59	57	50	46	25
25C	GR 12,D12	18	16	0	1	10	13	0	16	12	21	0	6	12	38	53	24	43	60	58	33	44	47	60	60
25C	GR 12,D12	11	0	7	15	28	14	24	18	4	10	10	0	12	21	36	38	44	60	57	60	60	54	59	33
25C	GR 12,D12	6	0	0	0	5	0	0	0	0	0	11	0	7	36	54	43	48	42	58	60	60	17	0	0
31C	GR 12,D12	9	5	0	0	0	0	0	6	0	0	0	13	46	60	60	60	46	38	38	42	60	46	47	34
31C	GR 12,D12	30	5	0	0	7	6	2	13	17	36	24	39	43	58	59	54	47	47	55	57	50	46	51	40
31C	GR 12,D12	13	12	8	20	7	5	9	11	9	29	8	10	34	49	50	60	54	59	60	60	51	56	55	60
31C	GR 12,D12	9	12	5	0	0	0	0	4	1	11	6	5	13	46	55	33	58	60	33	49	35	55	51	55
31C	GR 12,D12	9	5	0	0	8	0	0	14	11	7	0	0	52	60	60	60	59	53	42	60	60	59	57	48
31C	GR 12,D12	8	5	0	0	15	0	0	6	5	0	0	5	52	60	60	60	51	49	55	54	56	41	57	60
31C	GR 12,D12	19	6	0	0	0	0	0	18	30	42	20	26	46	56	55	52	53	29	33	58	53	39	52	43
31C	GR 12,D12	8	5	5	7	5	1	22	19	11	41	32	34	54	60	60	57	60	60	51	58	54	41	32	56
31C	GR 12,D12	8	5	0	0	0	0	0	7	9	6	0	0	52	60	60	60	60	60	60	60	60	59	41	24
31C	GR 12,D12	15	10	14	16	15	5	6	5	7	17	5	5	42	45	59	37	58	14	45	38	51	31	38	60
31C	GR 12,D12	36	11	0	0	0	0	0	21	17	17	39	27	43	60	60	60	60	52	24	59	51	40	60	44
31C	GR 12,D12	13	5	0	0	0	0	0	17	17	22	0	0	48	60	60	59	60	60	47	42	57	50	60	54
31C	GR 12,D12	8	5	0	0	0	0	0	0	0	0	0	0	31	55	43	60	59	60	53	60	60	60	22	59
31C	GR 12,D12	35	5	0	0	5	0	0	17	20	17	0	0	51	48	31	25	60	48	60	50	54	58	43	60
31C	GR 12,D12	8	6	0	6	5	0	5	12	26	0	0	7	47	60	60	56	60	57	60	58	60	60	60	48
31C	GR 12,D12	15	5	0	0	0	0	0	24	28	43	20	0	43	60	60	59	38	60	36	57	52	48	59	60
25C	GR 55,BO1	6	0	0	5	8	21	29	26	6	13	0	0	43	51	51	59	59	59	59	60	59	60	59	52
25C	GR 55,BO1	6	0	9	18	30	21	28	7	10	25	12	14	29	60	60	60	58	57	55	60	60	60	60	56
25C	GR 55,BO1	20	0	18	24	6	15	24	18	26	23	25	0	49	60	60	60	60	60	60	60	59	59	60	58
25C	GR 55,BO1	6	0	7	22	28	24	16	17	21	12	0	0	11	10	17	16	7	0	10	0	8	18	10	31
25C	GR 55,BO1	6	0	0	0	5	0	0	0	0	0	0	0	0	19	52	22	34	33	38	57	23	60	35	59
25C	GR 55,BO1	6	0	0	8	0	0	34	10	4	0	38	19	25	60	60	58	60	60	60	59	60	60	60	60
25C	GR 55,BO1	11	0	0	0	0	0	0	0	0	0	0	0	27	60	48	53	54	60	58	60	60	58	60	60
25C	GR 55,BO1	11	0	0	5	6	5	30	14	1	18	34	5	17	54	58	60	54	54	44	20	53	26	60	41
25C	GR 55,BO1	6	8	0	6	0	45	26	12	5	11	9	0	48	60	59	57	60	60	59	60	60	60	60	58
25C	GR 55,BO1	13	12	12	28	31	51	54	26	20	31	56	18	58	60	60	60	60	60	60	60	60	60	60	59
25C	GR 55,BO1	6	0	0	12	13	8	0	8	17	0	7	15	0	15	33	18	43	52	49	29	59	60	60	60
25C	GR 55,BO1	21	5	7	14	40	60	31	35	32	21	49	21	38	54	38	60	60	60	47	49	53	60	60	57
25C	GR 55,BO1	15	8	0	1	12	11	0	0	0	13	10	0	21	53	38	31	60	18	53	60	52	21	22	43
25C	GR 55,BO1	11	0	0	22	25	9	12	15	25	26	20	5	43	60	48	40	40	36	53	45	56	42	38	56
25C	GR 55,BO1	6	2	10	14	10	20	7	9	5	7	10	5	34	55	53	51	47	51	58	59	56	60	49	40
25C	GR 55,BO1	26	19	15	26	44	56	58	9	12	8	12	9	49	60	60	60	60	60	59	58	60	60	60	60
31C	GR 55,BO1	15	38	60	58	58	53	60	54	53	30	0	0	48	60	60	60	57	59	57	54	58	56	57	40
31C	GR 55,BO1	6	0	14	32	39	59	56	39	56	59	49	26	10	59	60	60	46	50	53	60	60	54	60	60
31C	GR 55,BO1	6	5	38	42	57	58	56	52	45	45	21	52	60	60	59	60	59	45	57	58	54	60	60	60
31C	GR 55,BO1	22	34	42	59	59	51	57	25	33	6	0	5	45	60	60	60	60	60	60	60	60	43	60	55
31C	GR 55,BO1	18	5	5	13	27	53	58	41	22	0	0	0	48	60	60	60	59	54	60	60	60	60	60	60
31C	GR 55,BO1	25	9	6	44	58	58	59	38	15	11	0	0	51	58	57	57	52	58	56	57	57	56	55	60
31C	GR 55,BO1	6	0	0	0	0	12	17	6	34	15	29	26	38	59	59	57	53	54	60	59	60	60	60	60
31C	GR 55,BO1	18	0	20	55	48	60	59	22	10	7	0	0	46	60	53	59	39	60	55	60	60	60	60	59
31C	GR 55,BO1	33	23	24	56	60	57	60	7	16	6	0	0	49	60	60	60	60	60	60	59	59	60	60	60
31C	GR 55,BO1	18	0	0	8	21	29	20	50	45	27	5	15	5	54	58	59	29	31	11	47	40	30	28	54
31C	GR 55,BO1	13	18	60	46	55	56	60	36	55	51	53	13	59	60	60	59	60	60	55	59	60	60	58	60
31C	GR 55,BO1	45	11	40	57	57	58	59	53	60	50	50	39	52	59	60	58	60	59	60	60	60	60	60	60
31C	GR 55,BO1	6	16	45	55	60	59	59	50	54	52	1	5	29	57	57	58	53	49	51	51	49	47	49	58
31C	GR 55,BO1	6	13	46	57	60	55	58	20	35	1	5	6	42	56	59	55	60	59	60	50	60	60	60	56
31C	GR 55,BO1	6	0	0	17	47	57	56	39	40	10	8	8	44	59	59	51	59	43	30	56	56	57	27	42
31C	GR 55,BO1	13	4	26	51	53	50	53	9	0	0	8	0	41	59	60	60	59	60	50	58	54	60	60	43
25C	GR 23,E10	6	0	6	7	21	20	42	23	0	0	5	0	52	60	60	60	60	57	60	60	60	59	60	60
25C	GR 23,E10	11	0	14	29	27	25	15	13	5	10	0	5	52	59	60	36	58	59	58	53	60	37	60	53
25C	GR 23,E10	34	22	21	30	23	37	22	22	13	10	0	5	36	60	60	57	59	42	52	57	58	55	33	48
25C	GR 23,E10	11	15	11	14	30	25	19	0	8	0	6	0	52	57	49	56	51	55	60	58	60	60	36	53
25C	GR 23,E10	6	5	7	16	26	26	29	29	29	26	24	6	0	51	40	48	54	49	57	50	52	60	36	60
25C	GR 23,E10	20	8	5	0	31	8	0	22	20	18	8	11	9	54	51	41	40	45	24	46	39	45	20	0
25C	GR 23,E10	11	0	0	0	16	0	10	10	1	0	19	0	22	46	41	35	46	54	50	37	34	49	43	60
25C	GR 23,E10	11	0	0	0	10	7	10	9	0	5	0	0	35	57	41	59	57	50	50	60	60	46	51	16
25C	GR 23,E10	6	0	0	9	5	0	18	17	6	7	15	13	49	55	60	54	60	51	60	60	54	60	37	24
25C	GR 23,E10	6	0	0	0	5	0	5	0	0	0	20	6	46	60	59	57	56	57	60	60	57	59	60	47
25C	GR 23,E10	6	0	0	25	48	18	31	16	13	0	5	0	32	60	60	60	60	49	50	34	29	54	60	0
25C	GR 23,E10	36	9	37	9	44	31	31	20	26	25	24	18	25	42	35	46	51	51	48	42	45	53	59	54
25C	GR 23,E10	6	0	0	0	5	0	9	0	0	0	8	0	1	45	57	27	37	57	0	47	59	19	60	43
25C	GR 23,E10	11	0	0	0	8	5	24	21	1	19	12	6	42	60	60	60	60	60	55	60	59	59	60	59
25C	GR 23,E10	11	5	0	6	5	5	7	2	3	6	14	0	39	43	60	46	50	51	57	58	59	48	59	54
25C	GR 23,E10	18	30	24	20	15	21	17	2	17	0	5	0	47	60	60	60	59	60	60	57	60	60	57	60
31C	GR 23,E10	10	35	57	60	44	50	59	8	0	7	7	2	52	57	60	59	55	34	52	57	60	47	60	48
31C	GR 23,E10	14	21	57	59	56	58	54	8	0	5	6	0	31	45	42	31	46	49	49	20	60	59	60	60
31C	GR 23,E10	9	25	30	51	52	53	52	7	14	17	15	6	47	53	59	58	58	37	22	47	39	59	32	52
31C	GR 23,E10	43	38	60	60	60	60	60	15	8	40	12	16	60	60	60	58	60	60	60	60	60	60	49	60
31C	GR 23,E10	21	16	57	51	51	53	47	8	0	0	10	7	2	51	47	52	42	48	39	0	10	27	22	44
31C	GR 23,E10	8	13	42	43	57	52	53	8	6	22	5	10	29	55	42	37	6	60	28	29	51	55	25	54
31C	GR 23,E10	13	17	35	51	52	48	56	8	0	5	7	0	42	58	60	60	57	60	60	60	60	44	19	50
31C	GR 23,E10	18	25	55	54	49	59	57	13	0	1	18	0	13	13	35	45	46	46	24	0	0	17	12	7
31C	GR 23,E10	9	46	56	60	60	55	60	13	8	29	33	20	28	42	56	40	23	55	38	43	60	35	45	51
31C	GR 23,E10	8	36	41	53	55	52	55	8	0	0	5	0	43	59	60	60	58	60	59	60	59	45	7	45
31C	GR 23,E10	13	39	50	57	54	59	59	8	0	7	0	0	30	57	59	57	55	49	50	57	42	55	28	60
31C	GR 23,E10	9	4	0	5	0	0	5	5	0	7	0	0	42	57	58	57	51	56	58	60	60	32	29	52
31C	GR 23,E10	9	21	53	53	55	59	44	8	0	0	0	0	42	58	60	60	60	59	60	59	60	56	52	48
31C	GR 23,E10	23	13	0	11	31	27	53	7	10	0	5	12	5	11	55	48	41	53	55	58	53	17	33	43
31C	GR 23,E10	13	4	26	51	53	50	53	9	0	0	8	0	41	59	60	60	59	60	50	58	54	60	60	43

## Sheet: S4b_Figure
fly	fly	1	2	3	4	5	6	7	8	9	10	11	12	13	14	15	16	17	18	19	20	21	22	23	24
1	GR23.E10/+	0	28	14	17	28	37	28	5	16	0	0	0	43	60	60	60	60	60	59	60	60	60	60	55
2	GR23.E10/+	59	58	58	55	58	60	55	60	51	54	54	51	59	57	60	59	60	60	59	60	59	60	54	58
3	GR23.E10/+	60	57	59	60	58	57	60	60	53	58	55	54	60	60	59	59	60	60	60	60	60	60	59	60
4	GR23.E10/+	0	0	0	9	9	16	10	11	8	7	12	0	56	60	60	60	60	60	60	60	59	51	60	59
5	GR23.E10/+	5	28	36	45	34	44	26	34	11	0	0	0	53	60	60	58	58	60	60	60	59	60	58	50
6	GR23.E10/+	41	43	50	58	58	59	51	55	48	31	1	7	56	60	60	51	58	58	44	58	58	59	53	49
7	GR23.E10/+	60	58	60	59	60	60	54	60	57	57	59	59	59	60	60	60	60	60	60	60	60	60	60	60
8	GR23.E10/+	60	59	59	58	60	55	59	59	56	59	58	59	59	60	60	60	60	60	60	60	60	59	60	60
9	GR23.E10/+	0	0	5	7	5	11	11	0	0	0	0	0	36	58	59	60	60	60	54	58	60	53	53	49
10	GR23.E10/+	57	48	59	60	60	59	59	59	54	60	55	58	59	60	60	60	59	60	60	59	60	60	60	59
11	GR23.E10/+	0	7	27	39	49	45	42	44	36	28	16	0	3	36	54	60	53	54	55	31	55	30	32	15
12	GR23.E10/+	23	47	59	50	43	44	48	28	24	10	0	0	52	60	60	60	60	60	60	60	60	60	60	58
13	GR23.E10/+
14	GR23.E10/+	22	28	24	38	39	37	24	43	1	0	0	0	45	51	60	57	60	60	57	60	60	60	40	60
15	GR23.E10/+	10	13	45	35	42	22	15	0	0	0	0	5	56	60	60	58	60	60	56	58	60	57	41	55
16	GR23.E10/+	60	59	58	60	57	60	60	60	52	59	55	59	58	60	43	58	46	60	54	60	60	60	58	60
2	UAS NachBac/+	27	6	18	24	23	27	41	39	22	17	26	16	48	60	60	60	60	59	59	51	53	51	59	45
3	UAS NachBac/+	0	6	8	21	39	39	11	21	13	6	0	0	35	57	60	59	59	60	60	58	60	44	42	49
4	UAS NachBac/+	0	40	20	22	47	16	17	28	24	9	18	6	22	60	60	60	60	55	52	49	57	22	48	40
5	UAS NachBac/+	32	19	6	39	31	23	36	18	31	14	19	6	35	42	60	58	60	57	60	59	60	58	59	59
6	UAS NachBac/+	5	18	21	15	12	23	30	10	26	15	0	0	53	57	59	60	60	58	60	60	60	57	56	33
7	UAS NachBac/+	15	22	28	11	14	21	13	24	21	21	12	0	41	60	60	60	60	59	60	60	60	49	21	51
8	UAS NachBac/+	0	6	0	18	60	58	47	18	0	40	0	15	53	60	60	60	60	60	60	60	60	57	46	40
9	UAS NachBac/+	6	9	17	26	36	23	31	23	32	17	11	15	46	60	58	60	60	59	59	55	58	55	55	35
10	UAS NachBac/+	0	0	0	0	5	10	0	0	6	5	0	0	30	36	55	55	54	56	54	54	55	58	59	59
11	UAS NachBac/+	6	0	18	13	0	8	9	0	10	7	11	9	48	60	60	60	60	60	60	60	60	60	60	35
12	UAS NachBac/+	0	8	16	5	40	20	45	29	24	32	11	13	48	60	60	60	60	60	60	60	59	60	60	55
13	UAS NachBac/+	0	0	0	0	0	0	0	0	0	0	0	0	37	59	60	60	60	60	60	60	60	56	53	36
14	UAS NachBac/+	31	38	54	52	54	53	48	42	42	50	27	32	53	60	60	60	60	60	60	58	60	59	56	53
16	UAS NachBac/+	0	0	12	0	0	10	19	0	12	13	0	0	12	59	60	59	60	60	60	59	58	32	7	6
17	UAS NachBac/+	19	8	29	24	10	28	16	17	25	6	26	9	45	60	60	60	60	60	59	58	60	49	50	48
18	UAS NachBac/+	0	30	11	27	29	60	31	20	33	9	11	15	49	58	59	60	60	60	60	60	60	60	57	60
19	UAS NachBac/+	5	2	33	26	27	30	12	18	23	16	6	8	42	55	60	60	60	60	60	58	60	54	49	41
20	UAS NachBac/+	6	5	0	9	19	19	8	0	11	12	12	10	34	60	60	60	60	60	60	60	60	58	21	41
1	GR23.E10>NaChBac	56	59	59	60	60	60	59	58	46	60	60	56	55	60	60	59	60	60	58	60	60	60	59	60
2	GR23.E10>NaChBac	41	59	56	59	53	60	60	53	42	60	56	60	52	60	59	48	56	52	57	60	60	54	60	57
3	GR23.E10>NaChBac	56	54	47	52	57	59	49	35	53	55	57	59	20	36	60	60	59	59	56	46	60	57	48	59
4	GR23.E10>NaChBac	54	60	60	56	54	60	54	60	32	60	55	46	49	60	58	56	60	60	60	60	60	60	60	54
5	GR23.E10>NaChBac	60	57	55	46	56	59	60	58	59	58	58	60	46	59	59	60	57	49	59	58	58	60	60	60
6	GR23.E10>NaChBac	58	56	60	60	47	54	60	60	41	60	46	44	52	59	60	60	60	60	60	59	60	51	60	60
7	GR23.E10>NaChBac	40	52	58	58	57	60	58	60	55	60	46	53	57	60	60	58	57	59	59	60	60	60	52	60
8	GR23.E10>NaChBac	59	55	58	58	57	47	52	55	36	55	48	48	56	56	60	52	59	60	57	60	59	60	60	56
9	GR23.E10>NaChBac	60	56	60	56	60	60	59	60	34	60	37	43	50	60	59	60	60	60	60	60	60	60	60	60
10	GR23.E10>NaChBac	60	60	60	60	60	60	60	60	49	57	60	60	59	60	60	60	60	60	60	60	60	60	60	60
11	GR23.E10>NaChBac	60	60	60	60	60	57	52	58	60	60	50	60	60	57	60	60	58	60	60	60	60	60	60	60
12	GR23.E10>NaChBac	60	60	60	60	60	53	60	57	52	59	60	60	45	36	56	58	60	60	60	60	60	60	60	60
13	GR23.E10>NaChBac	53	52	55	54	37	35	46	53	54	60	50	53	42	55	60	60	60	60	60	60	60	60	59	56
14	GR23.E10>NaChBac	60	60	57	58	58	58	60	51	37	54	60	57	53	60	60	60	60	60	60	60	60	60	60	60
15	GR23.E10>NaChBac	59	60	60	59	56	56	56	59	57	56	51	39	53	59	58	60	59	60	60	59	60	60	60	59
1	GR55.BO1/+	0	24	24	48	30	40	18	5	0	0	0	0	54	60	60	60	60	60	60	60	60	60	59	60
2	GR55.BO1/+	0	5	7	17	6	13	21	0	6	4	8	0	53	60	60	60	60	59	59	58	60	57	59	54
3	GR55.BO1/+	11	0	16	15	26	32	22	11	8	0	0	0	37	60	59	58	60	60	60	60	60	60	60	60
4	GR55.BO1/+	0	0	0	8	19	23	20	5	0	0	0	0	46	60	60	60	60	60	60	60	60	60	58	60
5	GR55.BO1/+	11	6	5	8	10	21	7	0	0	6	12	5	47	60	60	60	60	59	60	60	60	60	60	60
6	GR55.BO1/+	6	5	39	33	23	0	0	6	10	3	0	0	29	58	60	60	60	54	60	58	59	60	59	54
7	GR55.BO1/+	23	29	11	18	19	17	11	20	0	0	5	44	59	60	60	60	60	60	60	60	59	60	60	59
8	GR55.BO1/+	22	39	30	47	34	28	23	31	8	5	0	34	60	60	60	60	60	60	60	60	60	60	60	60
9	GR55.BO1/+	0	11	23	43	26	16	40	26	15	1	12	0	47	60	60	60	60	60	60	60	60	60	60	60
10	GR55.BO1/+	25	31	29	20	35	20	16	23	9	20	0	0	50	60	60	60	60	59	60	60	60	60	60	60
11	GR55.BO1/+	5	6	6	22	28	8	13	5	5	0	0	0	55	60	60	60	60	60	60	58	57	56	23	30
12	GR55.BO1/+	0	0	5	8	22	37	16	0	0	0	0	0	48	60	60	60	60	57	60	60	60	55	60	47
13	GR55.BO1/+	0	0	8	12	0	7	13	6	21	12	8	0	36	57	51	56	57	55	60	60	49	60	36	25
14	GR55.BO1/+	0	22	14	12	13	21	43	13	3	3	0	31	32	27	54	56	46	59	60	56	47	39	51	57
15	GR55.BO1/+	0	0	0	22	19	16	36	28	21	21	5	0	55	47	50	53	60	57	60	60	60	60	55	56
16	GR55.BO1/+	6	0	50	60	58	60	58	56	13	20	21	33	60	60	60	60	60	60	60	60	60	60	59	60
1	GR55.BO1>NachBac	47	47	51	54	60	60	60	60	45	31	37	50	55	60	60	60	60	60	60	60	60	60	60	60
2	GR55.BO1>NachBac	54	45	52	45	55	53	57	58	39	44	56	35	52	60	60	60	60	60	60	60	60	60	60	55
3	GR55.BO1>NachBac	59	43	25	59	59	33	55	60	54	50	50	55	54	60	60	60	60	60	60	60	59	60	60	60
4	GR55.BO1>NachBac	60	53	56	49	60	59	60	59	46	59	54	58	44	60	59	60	60	60	60	60	60	59	60	60
5	GR55.BO1>NachBac	23	42	38	48	60	26	60	60	26	36	39	58	52	59	60	60	60	60	58	59	60	60	60	60
6	GR55.BO1>NachBac	41	43	49	42	51	60	60	59	31	35	60	56	53	60	60	60	60	60	60	60	60	60	60	59
7	GR55.BO1>NachBac	7	25	21	5	31	12	32	23	14	13	30	27	47	60	58	59	59	57	57	60	54	46	50	41
8	GR55.BO1>NachBac	57	50	58	60	60	60	60	60	25	50	58	30	48	60	60	60	60	60	60	60	60	60	60	58
9	GR55.BO1>NachBac	24	48	47	44	48	60	60	60	33	58	60	60	59	60	60	60	60	60	60	60	60	60	60	56
10	GR55.BO1>NachBac	57	60	60	60	60	57	60	60	44	60	55	48	60	60	60	60	60	60	60	60	60	60	60	60
11	GR55.BO1>NachBac	54	56	45	34	60	49	45	60	39	49	41	37	59	60	60	60	60	53	60	57	59	60	60	53
12	GR55.BO1>NachBac	41	60	60	60	60	60	60	60	40	60	60	54	59	60	60	60	60	60	60	60	60	60	60	60
13	GR55.BO1>NachBac	60	60	56	57	56	58	59	55	40	57	57	57	59	60	60	60	60	60	60	60	60	60	59	60
14	GR55.BO1>NachBac	27	34	31	46	40	55	26	52	26	18	43	46	59	60	60	60	60	60	60	60	60	58	60	60
15	GR55.BO1>NachBac	23	26	46	56	46	55	60	60	33	57	36	31	53	60	60	60	60	60	60	60	59	60	60	59
16	GR55.BO1>NachBac	50	31	54	35	48	45	53	59	50	57	43	60	52	58	60	60	59	60	60	60	59	60	60	60

## Sheet: S5b_Figure
R23E10-LexA>LexAop-GFP; R55B01-GAL4>UAS-RFP
GFP positive	RFP positive	GFP+RFP positive
10	13	4
8	7	3
6	8	2
10	11	6
11	14	7
10	8	4
11	12	6
11	14	7

[truncated: 8 more sheets: S5d_Figure, S6a,c,e,g,i, S6b,d,f,h,j, S7a, S8a, S9a_Figure, S10_Figure, S11_Figure]
